# Supplementary material for: Di-μ-ethano­lato-bis­[diethano­lato(2-methyl­quinolin-8-olato)titanium(IV)]
Source: Acta Crystallogr Sect E Struct Rep Online. 2009 Nov 7;65(Pt 12):m1531. doi: 10.1107/S1600536809045796 (PMC2971800; doi:10.1107/S1600536809045796)
Supplement: Supplementary file 1 [file e-65-m1531-sup1.cif]

##############################################################################
###                                                                        ###
###        Electronic paper (Acta Crystallographica Section E)             ###
###                                                                        ###
##############################################################################
#                                                                            #
# This CIF contains the data in a paper accepted for publication in Acta     #
# Crystallographica Section E. It conforms to the requirements of Notes      #
# for Authors for Section E, and has been peer reviewed under the auspices   #
# of the IUCr Commission on Journals.                                        #
#                                                                            #
# Full details of the Crystallographic Information File format               #
# are given in the paper "The Crystallographic Information File (CIF):       #
# a New Standard Archive File for Crystallography" by S. R. Hall, F. H.      #
# Allen and I. D. Brown [Acta Cryst. (1991), A47, 655-685].                  #
#                                                                            #
# The current version of the core CIF dictionary is obtainable from          #
# ftp://ftp.iucr.org/pub/cif_core.dic. The current version number is 2.4.    #
#                                                                            #
# Software is freely available for graphical display of the structure(s) in  #
# this CIF.  For information consult the CIF home page http://www.iucr.org/  #
# cif/home.html                                                              #
#                                                                            #
# This file may be used for bona fide research purposes within the           #
# scientific community so long as proper attribution is given to the journal # 
# article from which it was obtained.                                        #
#                                                                            #
##############################################################################
                                             
data_I
_audit_creation_method     SHELXL-97
_chemical_name_systematic
;
Di-\m-ethanolato-bis[diethanolato(2-methylquinolin-8-olato)titanium(IV)]
;
_chemical_name_common     ?
_chemical_formula_moiety     'C32 H46 N2 O8 Ti2'
_chemical_formula_sum     'C32 H46 N2 O8 Ti2'
_chemical_formula_iupac     '[Ti2 (C10 H8 N O)2 (C2 H5 O)6]'
_chemical_formula_weight     682.51
_chemical_melting_point     ?
_symmetry_cell_setting     Monoclinic
_symmetry_space_group_name_H-M     'P 21/n'
_symmetry_space_group_name_Hall     '-P 2yn'
loop_
    _symmetry_equiv_pos_site_id
    _symmetry_equiv_pos_as_xyz
    1 x,y,z
    2 1/2-x,1/2+y,1/2-z
    3 -x,-y,-z
    4 1/2+x,1/2-y,1/2+z
_cell_length_a     9.0497(18)
_cell_length_b     13.086(3)
_cell_length_c     14.189(3)
_cell_angle_alpha     90.00
_cell_angle_beta     95.21(3)
_cell_angle_gamma     90.00
_cell_volume     1673.4(6)
_cell_formula_units_Z     2
_cell_measurement_reflns_used     1633
_cell_measurement_theta_min     2.12
_cell_measurement_theta_max     29.24
_cell_measurement_temperature     120(2)
_exptl_crystal_description     prism
_exptl_crystal_colour     yellow
_exptl_crystal_size_max     0.45
_exptl_crystal_size_mid     0.28
_exptl_crystal_size_min     0.23
_exptl_crystal_density_diffrn     1.354
_exptl_crystal_density_meas     ?
_exptl_crystal_density_method     'not measured'
_exptl_crystal_F_000     720
_exptl_absorpt_coefficient_mu     0.528
_exptl_absorpt_correction_type     numerical
_exptl_absorpt_process_details     '(X-SHAPE; Stoe & Cie, 2005)'
_exptl_absorpt_correction_T_min     0.686
_exptl_absorpt_correction_T_max     0.905
_exptl_special_details
;
;
_diffrn_ambient_temperature     120(2)
_diffrn_radiation_type     MoK\a
_diffrn_radiation_wavelength     0.71073
_diffrn_radiation_source     'fine-focus sealed tube'
_diffrn_radiation_monochromator     graphite
_diffrn_measurement_device_type     'Stoe IPDS II'
_diffrn_measurement_method     'rotation method'
_diffrn_detector_area_resol_mean     '0.15 mm'
_diffrn_reflns_number     12962
_diffrn_reflns_av_R_equivalents     0.0990
_diffrn_reflns_av_sigmaI/netI     0.0990
_diffrn_reflns_theta_min     2.12
_diffrn_reflns_theta_max     29.24
_diffrn_reflns_theta_full     29.24
_diffrn_measured_fraction_theta_max     0.990
_diffrn_measured_fraction_theta_full     0.990
_diffrn_reflns_limit_h_min     -12
_diffrn_reflns_limit_h_max     12
_diffrn_reflns_limit_k_min     -17
_diffrn_reflns_limit_k_max     17
_diffrn_reflns_limit_l_min     -19
_diffrn_reflns_limit_l_max     15
_diffrn_standards_number     0
_diffrn_standards_interval_count     ?
_diffrn_standards_interval_time     ?
_diffrn_standards_decay_%     ?
_refine_special_details
;
Refinement of <i>F</i>^2^ against ALL reflections. The weighted <i>R</i>-factor
<i>wR</i> and goodness of fit <i>S</i> are based on <i>F</i>^2^, conventional
<i>R</i>-factors <i>R</i> are based on <i>F</i>, with <i>F</i> set to zero for
negative <i>F</i>^2^. The threshold expression of <i>F</i>^2^ >
\s(<i>F</i>^2^) is used only for calculating <i>R</i>-factors(gt) <i>etc</i>.
and is not relevant to the choice of reflections for refinement.
<i>R</i>-factors based on <i>F</i>^2^ are statistically about twice as large
as those based on <i>F</i>, and <i>R</i>- factors based on ALL data will be
even larger.
;
_reflns_number_total     4503
_reflns_number_gt     3540
_reflns_threshold_expression     I>2\s(I)
_refine_ls_structure_factor_coef     Fsqd
_refine_ls_matrix_type     full
_refine_ls_R_factor_all     0.1155
_refine_ls_R_factor_gt     0.0966
_refine_ls_wR_factor_gt     0.1822
_refine_ls_wR_factor_ref     0.1967
_refine_ls_goodness_of_fit_ref     1.143
_refine_ls_restrained_S_all     1.143
_refine_ls_number_reflns     4503
_refine_ls_number_parameters     203
_refine_ls_number_restraints     0
_refine_ls_hydrogen_treatment     constr
_refine_ls_weighting_scheme     calc
_refine_ls_weighting_details
         'calc w=1/[\s^2^(Fo^2^)+(0.1579P)^2^+0.3709P] where P=(Fo^2^+2Fc^2^)/3'
_atom_sites_solution_hydrogens     geom
_atom_sites_solution_primary     direct
_atom_sites_solution_secondary     difmap
_refine_ls_shift/su_max     0.000
_refine_ls_shift/su_mean     0.000
_refine_diff_density_max     1.264
_refine_diff_density_min     -1.142
_refine_ls_extinction_method     none
_refine_ls_extinction_coef     ?
loop_
    _atom_type_symbol
    _atom_type_description
    _atom_type_scat_dispersion_real
    _atom_type_scat_dispersion_imag
    _atom_type_scat_source
    'C' 'C' 0.0033 0.0016
                         'International Tables Vol C Tables 4.2.6.8 and 6.1.1.4'
    'H' 'H' 0.0000 0.0000
                         'International Tables Vol C Tables 4.2.6.8 and 6.1.1.4'
    'N' 'N' 0.0061 0.0033
                         'International Tables Vol C Tables 4.2.6.8 and 6.1.1.4'
    'O' 'O' 0.0106 0.0060
                         'International Tables Vol C Tables 4.2.6.8 and 6.1.1.4'
    'Ti' 'Ti' 0.2776 0.4457
                         'International Tables Vol C Tables 4.2.6.8 and 6.1.1.4'
_computing_data_collection     'X-AREA (Stoe & Cie, 2005)'
_computing_cell_refinement     'X-AREA (Stoe & Cie, 2005)'
_computing_data_reduction     'X-RED (Stoe & Cie, 2005)'
_computing_structure_solution     'SHELXS97 (Sheldrick, 2008)'
_computing_structure_refinement     'SHELXL97 (Sheldrick, 2008)'
_computing_molecular_graphics     'ORTEP-3 (Farrugia, 1997)'
_computing_publication_material     'WinGX (Farrugia, 1999)'
loop_
    _atom_site_type_symbol
    _atom_site_label
    _atom_site_fract_x
    _atom_site_fract_y
    _atom_site_fract_z
    _atom_site_U_iso_or_equiv
    _atom_site_adp_type
    _atom_site_calc_flag
    _atom_site_refinement_flags
    _atom_site_occupancy
    _atom_site_disorder_assembly
    _atom_site_disorder_group
    C C1 0.7281(4) 0.8994(3) -0.1775(3) 0.0353(7) Uani d . 1 . .
    H H1A 0.6738 0.9058 -0.1227 0.053 Uiso calc R 1 . .
    H H1B 0.6598 0.8914 -0.2329 0.053 Uiso calc R 1 . .
    H H1C 0.7869 0.9596 -0.1839 0.053 Uiso calc R 1 . .
    C C2 0.8274(3) 0.8079(3) -0.1667(2) 0.0306(7) Uani d . 1 . .
    C C3 0.8266(4) 0.7345(3) -0.2396(3) 0.0354(7) Uani d . 1 . .
    H H3 0.7650 0.7436 -0.2950 0.042 Uiso calc R 1 . .
    C C4 0.9155(4) 0.6503(3) -0.2294(3) 0.0349(7) Uani d . 1 . .
    H H4 0.9165 0.6032 -0.2784 0.042 Uiso calc R 1 . .
    C C5 1.0064(4) 0.6351(3) -0.1439(2) 0.0310(6) Uani d . 1 . .
    C C6 1.0989(4) 0.5492(3) -0.1246(3) 0.0356(7) Uani d . 1 . .
    H H6 1.1049 0.4985 -0.1700 0.043 Uiso calc R 1 . .
    C C7 1.1805(4) 0.5410(3) -0.0376(3) 0.0380(8) Uani d . 1 . .
    H H7 1.2414 0.4844 -0.0252 0.046 Uiso calc R 1 . .
    C C8 1.1734(4) 0.6166(3) 0.0329(3) 0.0349(7) Uani d . 1 . .
    H H8 1.2298 0.6094 0.0907 0.042 Uiso calc R 1 . .
    C C9 1.0831(4) 0.7011(3) 0.0164(2) 0.0305(7) Uani d . 1 . .
    C C10 0.9996(3) 0.7110(3) -0.0735(2) 0.0284(6) Uani d . 1 . .
    C C11 0.6511(5) 0.7812(4) 0.0572(4) 0.0516(11) Uani d . 1 . .
    H H11A 0.6560 0.7490 -0.0040 0.062 Uiso calc R 1 . .
    H H11B 0.5557 0.8149 0.0573 0.062 Uiso calc R 1 . .
    C C12 0.6658(9) 0.7025(4) 0.1327(6) 0.081(2) Uani d . 1 . .
    H H12A 0.7618 0.6710 0.1340 0.122 Uiso calc R 1 . .
    H H12B 0.5903 0.6515 0.1202 0.122 Uiso calc R 1 . .
    H H12C 0.6549 0.7340 0.1928 0.122 Uiso calc R 1 . .
    C C13 0.9606(5) 0.8822(4) 0.2620(3) 0.0431(9) Uani d . 1 . .
    H H13A 0.9889 0.8109 0.2585 0.052 Uiso calc R 1 . .
    H H13B 0.8540 0.8853 0.2650 0.052 Uiso calc R 1 . .
    C C14 1.0373(5) 0.9294(4) 0.3496(3) 0.0512(11) Uani d . 1 . .
    H H14A 1.1427 0.9274 0.3462 0.077 Uiso calc R 1 . .
    H H14B 1.0125 0.8918 0.4042 0.077 Uiso calc R 1 . .
    H H14C 1.0057 0.9990 0.3547 0.077 Uiso calc R 1 . .
    C C15 1.2662(4) 0.9251(3) -0.0154(3) 0.0347(7) Uani d . 1 . .
    H H15A 1.2825 0.8655 0.0249 0.042 Uiso calc R 1 . .
    H H15B 1.3421 0.9750 0.0042 0.042 Uiso calc R 1 . .
    C C16 1.2818(4) 0.8944(3) -0.1167(3) 0.0444(9) Uani d . 1 . .
    H H16A 1.2054 0.8464 -0.1371 0.067 Uiso calc R 1 . .
    H H16B 1.3772 0.8636 -0.1210 0.067 Uiso calc R 1 . .
    H H16C 1.2728 0.9539 -0.1565 0.067 Uiso calc R 1 . .
    N N1 0.9147(3) 0.7980(2) -0.0847(2) 0.0284(6) Uani d . 1 . .
    O O1 1.0681(3) 0.7744(2) 0.07988(17) 0.0338(5) Uani d . 1 . .
    O O2 0.7640(3) 0.8529(2) 0.07192(19) 0.0356(6) Uani d . 1 . .
    O O3 0.9989(3) 0.9345(2) 0.17872(19) 0.0364(6) Uani d . 1 . .
    O O4 1.1230(2) 0.96763(19) -0.00251(17) 0.0302(5) Uani d . 1 . .
    Ti Ti1 0.94929(6) 0.89765(5) 0.05650(4) 0.0280(2) Uani d . 1 . .
loop_
    _atom_site_aniso_label
    _atom_site_aniso_U_11
    _atom_site_aniso_U_22
    _atom_site_aniso_U_33
    _atom_site_aniso_U_12
    _atom_site_aniso_U_13
    _atom_site_aniso_U_23
    C1 0.0283(15) 0.0410(18) 0.0341(17) 0.0002(13) -0.0110(13) 0.0000(13)
    C2 0.0241(13) 0.0379(16) 0.0286(15) -0.0053(12) -0.0048(11) 0.0032(12)
    C3 0.0296(15) 0.0430(18) 0.0320(17) -0.0047(13) -0.0059(12) 0.0010(14)
    C4 0.0361(16) 0.0386(18) 0.0288(16) -0.0035(14) -0.0032(13) -0.0046(13)
    C5 0.0260(13) 0.0359(16) 0.0312(16) -0.0044(12) 0.0024(11) 0.0014(13)
    C6 0.0354(16) 0.0327(16) 0.0387(18) 0.0010(13) 0.0034(14) -0.0022(14)
    C7 0.0332(16) 0.0360(17) 0.044(2) 0.0052(14) 0.0013(14) 0.0007(15)
    C8 0.0311(15) 0.0390(18) 0.0331(17) 0.0036(13) -0.0055(13) 0.0010(13)
    C9 0.0254(13) 0.0358(17) 0.0293(16) -0.0001(12) -0.0031(11) 0.0016(12)
    C10 0.0237(13) 0.0350(16) 0.0258(14) -0.0027(12) -0.0007(11) -0.0008(12)
    C11 0.0382(19) 0.061(3) 0.056(3) -0.0186(19) 0.0044(18) -0.009(2)
    C12 0.112(5) 0.039(3) 0.101(5) -0.006(3) 0.055(4) 0.002(3)
    C13 0.0396(18) 0.060(2) 0.0292(17) -0.0043(17) 0.0005(14) 0.0001(16)
    C14 0.045(2) 0.076(3) 0.0309(19) 0.013(2) -0.0030(16) -0.0061(19)
    C15 0.0218(13) 0.0404(18) 0.0420(19) 0.0031(12) 0.0028(12) -0.0011(14)
    C16 0.0322(17) 0.056(2) 0.046(2) -0.0024(16) 0.0101(16) -0.0103(18)
    N1 0.0224(11) 0.0346(14) 0.0269(13) -0.0025(10) -0.0045(10) 0.0011(10)
    O1 0.0329(11) 0.0380(13) 0.0287(12) 0.0023(10) -0.0073(9) -0.0014(9)
    O2 0.0270(11) 0.0408(14) 0.0385(13) -0.0043(10) 0.0009(9) -0.0014(10)
    O3 0.0329(12) 0.0463(15) 0.0295(12) -0.0052(10) 0.0000(9) -0.0013(10)
    O4 0.0217(9) 0.0372(12) 0.0313(12) 0.0014(9) 0.0008(8) -0.0026(9)
    Ti1 0.0224(3) 0.0344(4) 0.0264(3) -0.0008(2) -0.0020(2) -0.0018(2)
_geom_special_details
;
All e.s.d.'s (except the e.s.d. in the dihedral angle between two l.s. planes)
are estimated using the full covariance matrix. The cell e.s.d.'s are taken
into account individually in the estimation of e.s.d.'s in distances, angles
and torsion angles; correlations between e.s.d.'s in cell parameters are only
used when they are defined by crystal symmetry. An approximate (isotropic)
treatment of cell e.s.d.'s is used for estimating e.s.d.'s involving l.s.
planes.
;
loop_
    _geom_bond_atom_site_label_1
    _geom_bond_atom_site_label_2
    _geom_bond_site_symmetry_2
    _geom_bond_distance
    _geom_bond_publ_flag
    C1 C2 . 1.496(5) ?
    C1 H1A . 0.9600 ?
    C1 H1B . 0.9600 ?
    C1 H1C . 0.9600 ?
    C2 N1 . 1.352(4) ?
    C2 C3 . 1.411(5) ?
    C3 C4 . 1.364(5) ?
    C3 H3 . 0.9300 ?
    C4 C5 . 1.417(5) ?
    C4 H4 . 0.9300 ?
    C5 C6 . 1.414(5) ?
    C5 C10 . 1.414(5) ?
    C6 C7 . 1.384(5) ?
    C6 H6 . 0.9300 ?
    C7 C8 . 1.412(5) ?
    C7 H7 . 0.9300 ?
    C8 C9 . 1.383(5) ?
    C8 H8 . 0.9300 ?
    C9 O1 . 1.331(4) ?
    C9 C10 . 1.428(4) ?
    C10 N1 . 1.375(4) ?
    C11 O2 . 1.389(5) ?
    C11 C12 . 1.483(9) ?
    C11 H11A . 0.9700 ?
    C11 H11B . 0.9700 ?
    C12 H12A . 0.9600 ?
    C12 H12B . 0.9600 ?
    C12 H12C . 0.9600 ?
    C13 O3 . 1.435(5) ?
    C13 C14 . 1.501(6) ?
    C13 H13A . 0.9700 ?
    C13 H13B . 0.9700 ?
    C14 H14A . 0.9600 ?
    C14 H14B . 0.9600 ?
    C14 H14C . 0.9600 ?
    C15 O4 . 1.438(4) ?
    C15 C16 . 1.512(6) ?
    C15 H15A . 0.9700 ?
    C15 H15B . 0.9700 ?
    C16 H16A . 0.9600 ?
    C16 H16B . 0.9600 ?
    C16 H16C . 0.9600 ?
    Ti1 N1 . 2.387(3) y
    Ti1 O1 . 1.950(3) y
    Ti1 O2 . 1.808(3) y
    Ti1 O3 . 1.817(3) y
    Ti1 O4 3_775 2.008(3) y
    Ti1 O4 . 2.061(2) y
    Ti1 Ti1 3_775 3.2948(13) ?
loop_
    _geom_angle_atom_site_label_1
    _geom_angle_atom_site_label_2
    _geom_angle_atom_site_label_3
    _geom_angle_site_symmetry_1
    _geom_angle_site_symmetry_3
    _geom_angle
    _geom_angle_publ_flag
    C2 C1 H1A . . 109.5 ?
    C2 C1 H1B . . 109.5 ?
    H1A C1 H1B . . 109.5 ?
    C2 C1 H1C . . 109.5 ?
    H1A C1 H1C . . 109.5 ?
    H1B C1 H1C . . 109.5 ?
    N1 C2 C3 . . 121.9(3) ?
    N1 C2 C1 . . 117.6(3) ?
    C3 C2 C1 . . 120.4(3) ?
    C4 C3 C2 . . 120.6(3) ?
    C4 C3 H3 . . 119.7 ?
    C2 C3 H3 . . 119.7 ?
    C3 C4 C5 . . 119.6(3) ?
    C3 C4 H4 . . 120.2 ?
    C5 C4 H4 . . 120.2 ?
    C6 C5 C10 . . 119.0(3) ?
    C6 C5 C4 . . 124.4(3) ?
    C10 C5 C4 . . 116.6(3) ?
    C7 C6 C5 . . 119.5(3) ?
    C7 C6 H6 . . 120.2 ?
    C5 C6 H6 . . 120.2 ?
    C6 C7 C8 . . 121.5(3) ?
    C6 C7 H7 . . 119.2 ?
    C8 C7 H7 . . 119.2 ?
    C9 C8 C7 . . 120.3(3) ?
    C9 C8 H8 . . 119.9 ?
    C7 C8 H8 . . 119.9 ?
    O1 C9 C8 . . 123.8(3) ?
    O1 C9 C10 . . 117.4(3) ?
    C8 C9 C10 . . 118.7(3) ?
    N1 C10 C5 . . 124.0(3) ?
    N1 C10 C9 . . 115.0(3) ?
    C5 C10 C9 . . 120.9(3) ?
    O2 C11 C12 . . 110.1(5) ?
    O2 C11 H11A . . 109.6 ?
    C12 C11 H11A . . 109.6 ?
    O2 C11 H11B . . 109.6 ?
    C12 C11 H11B . . 109.6 ?
    H11A C11 H11B . . 108.2 ?
    C11 C12 H12A . . 109.5 ?
    C11 C12 H12B . . 109.5 ?
    H12A C12 H12B . . 109.5 ?
    C11 C12 H12C . . 109.5 ?
    H12A C12 H12C . . 109.5 ?
    H12B C12 H12C . . 109.5 ?
    O3 C13 C14 . . 111.0(4) ?
    O3 C13 H13A . . 109.4 ?
    C14 C13 H13A . . 109.4 ?
    O3 C13 H13B . . 109.4 ?
    C14 C13 H13B . . 109.4 ?
    H13A C13 H13B . . 108.0 ?
    C13 C14 H14A . . 109.5 ?
    C13 C14 H14B . . 109.5 ?
    H14A C14 H14B . . 109.5 ?
    C13 C14 H14C . . 109.5 ?
    H14A C14 H14C . . 109.5 ?
    H14B C14 H14C . . 109.5 ?
    O4 C15 C16 . . 112.8(3) ?
    O4 C15 H15A . . 109.0 ?
    C16 C15 H15A . . 109.0 ?
    O4 C15 H15B . . 109.0 ?
    C16 C15 H15B . . 109.0 ?
    H15A C15 H15B . . 107.8 ?
    C15 C16 H16A . . 109.5 ?
    C15 C16 H16B . . 109.5 ?
    H16A C16 H16B . . 109.5 ?
    C15 C16 H16C . . 109.5 ?
    H16A C16 H16C . . 109.5 ?
    H16B C16 H16C . . 109.5 ?
    C2 N1 C10 . . 117.1(3) ?
    C2 N1 Ti1 . . 133.8(2) ?
    C10 N1 Ti1 . . 109.0(2) ?
    C9 O1 Ti1 . . 124.7(2) ?
    C11 O2 Ti1 . . 151.4(3) ?
    C13 O3 Ti1 . . 127.0(2) ?
    C15 O4 Ti1 . 3_775 123.9(2) ?
    C15 O4 Ti1 . . 127.5(2) ?
    Ti1 O4 Ti1 3_775 . 108.13(10) ?
    O2 Ti1 O3 . . 97.01(12) n
    O2 Ti1 O1 . . 102.40(12) n
    O3 Ti1 O1 . . 88.43(12) n
    O2 Ti1 O4 . 3_775 93.27(11) ?
    O3 Ti1 O4 . 3_775 100.06(12) ?
    O1 Ti1 O4 . 3_775 161.18(11) ?
    O2 Ti1 O4 . . 160.52(12) n
    O3 Ti1 O4 . . 97.94(11) n
    O1 Ti1 O4 . . 90.44(10) n
    O4 Ti1 O4 3_775 . 71.87(10) n
    O2 Ti1 N1 . . 82.66(11) n
    O3 Ti1 N1 . . 161.53(12) n
    O1 Ti1 N1 . . 73.70(10) n
    O4 Ti1 N1 3_775 . 98.39(10) ?
    O4 Ti1 N1 . . 87.05(10) n
loop_
    _geom_torsion_atom_site_label_1
    _geom_torsion_atom_site_label_2
    _geom_torsion_atom_site_label_3
    _geom_torsion_atom_site_label_4
    _geom_torsion_site_symmetry_1
    _geom_torsion_site_symmetry_2
    _geom_torsion_site_symmetry_3
    _geom_torsion_site_symmetry_4
    _geom_torsion
    _geom_torsion_publ_flag
    N1 C2 C3 C4 . . . . -0.2(5) ?
    C1 C2 C3 C4 . . . . -179.1(3) ?
    C2 C3 C4 C5 . . . . 1.7(5) ?
    C3 C4 C5 C6 . . . . 177.8(3) ?
    C3 C4 C5 C10 . . . . -0.7(5) ?
    C10 C5 C6 C7 . . . . 0.1(5) ?
    C4 C5 C6 C7 . . . . -178.5(4) ?
    C5 C6 C7 C8 . . . . 0.2(6) ?
    C6 C7 C8 C9 . . . . 0.3(6) ?
    C7 C8 C9 O1 . . . . 178.5(3) ?
    C7 C8 C9 C10 . . . . -1.0(5) ?
    C6 C5 C10 N1 . . . . 179.4(3) ?
    C4 C5 C10 N1 . . . . -1.9(5) ?
    C6 C5 C10 C9 . . . . -0.8(5) ?
    C4 C5 C10 C9 . . . . 177.9(3) ?
    O1 C9 C10 N1 . . . . 1.5(4) ?
    C8 C9 C10 N1 . . . . -178.9(3) ?
    O1 C9 C10 C5 . . . . -178.3(3) ?
    C8 C9 C10 C5 . . . . 1.3(5) ?
    C3 C2 N1 C10 . . . . -2.3(5) ?
    C1 C2 N1 C10 . . . . 176.6(3) ?
    C3 C2 N1 Ti1 . . . . -178.5(2) ?
    C1 C2 N1 Ti1 . . . . 0.5(5) ?
    C5 C10 N1 C2 . . . . 3.4(5) ?
    C9 C10 N1 C2 . . . . -176.4(3) ?
    C5 C10 N1 Ti1 . . . . -179.5(3) ?
    C9 C10 N1 Ti1 . . . . 0.7(3) ?
    C8 C9 O1 Ti1 . . . . 176.8(3) ?
    C10 C9 O1 Ti1 . . . . -3.6(4) ?
    C12 C11 O2 Ti1 . . . . 88.3(7) ?
    C14 C13 O3 Ti1 . . . . 173.2(3) ?
    C16 C15 O4 Ti1 . . . 3_775 -67.7(4) ?
    C16 C15 O4 Ti1 . . . . 103.7(3) ?
    C11 O2 Ti1 O3 . . . . -134.1(6) ?
    C11 O2 Ti1 O1 . . . . -44.2(6) ?
    C11 O2 Ti1 O4 . . . 3_775 125.3(6) ?
    C11 O2 Ti1 O4 . . . . 85.9(7) ?
    C11 O2 Ti1 N1 . . . . 27.3(6) ?
    C11 O2 Ti1 Ti1 . . . 3_775 115.5(6) ?
    C13 O3 Ti1 O2 . . . . 38.1(3) ?
    C13 O3 Ti1 O1 . . . . -64.2(3) ?
    C13 O3 Ti1 O4 . . . 3_775 132.7(3) ?
    C13 O3 Ti1 O4 . . . . -154.4(3) ?
    C13 O3 Ti1 N1 . . . . -49.7(5) ?
    C13 O3 Ti1 Ti1 . . . 3_775 169.8(3) ?
    C9 O1 Ti1 O2 . . . . 81.3(3) ?
    C9 O1 Ti1 O3 . . . . 178.2(3) ?
    C9 O1 Ti1 O4 . . . 3_775 -64.3(4) ?
    C9 O1 Ti1 O4 . . . . -83.9(3) ?
    C9 O1 Ti1 N1 . . . . 2.9(2) ?
    C9 O1 Ti1 Ti1 . . . 3_775 -79.3(3) ?
    C15 O4 Ti1 O2 . . . . -130.7(4) ?
    Ti1 O4 Ti1 O2 3_775 . . . 41.8(4) ?
    C15 O4 Ti1 O3 . . . . 89.5(3) ?
    Ti1 O4 Ti1 O3 3_775 . . . -98.04(13) ?
    C15 O4 Ti1 O1 . . . . 1.0(3) ?
    Ti1 O4 Ti1 O1 3_775 . . . 173.48(12) ?
    C15 O4 Ti1 O4 . . . 3_775 -172.5(3) ?
    Ti1 O4 Ti1 O4 3_775 . . 3_775 0.0 ?
    C15 O4 Ti1 N1 . . . . -72.7(3) ?
    Ti1 O4 Ti1 N1 3_775 . . . 99.83(12) ?
    C15 O4 Ti1 Ti1 . . . 3_775 -172.5(3) ?
    C2 N1 Ti1 O2 . . . . 69.3(3) ?
    C10 N1 Ti1 O2 . . . . -107.0(2) ?
    C2 N1 Ti1 O3 . . . . 159.5(3) ?
    C10 N1 Ti1 O3 . . . . -16.8(4) ?
    C2 N1 Ti1 O1 . . . . 174.6(3) ?
    C10 N1 Ti1 O1 . . . . -1.8(2) ?
    C2 N1 Ti1 O4 . . . 3_775 -22.9(3) ?
    C10 N1 Ti1 O4 . . . 3_775 160.7(2) ?
    C2 N1 Ti1 O4 . . . . -94.1(3) ?
    C10 N1 Ti1 O4 . . . . 89.6(2) ?
    C2 N1 Ti1 Ti1 . . . 3_775 -59.2(3) ?
    C10 N1 Ti1 Ti1 . . . 3_775 124.4(2) ?
loop_
    _geom_hbond_atom_site_label_D
    _geom_hbond_atom_site_label_H
    _geom_hbond_atom_site_label_A
    _geom_hbond_site_symmetry_A
    _geom_hbond_distance_DH
    _geom_hbond_distance_HA
    _geom_hbond_distance_DA
    _geom_hbond_angle_DHA
    _geom_hbond_publ_flag
    C15 H15A O1 . 0.97 2.46 3.061(5) 120 yes
    C1 H1C O3 3_775 0.96 2.38 3.292(5) 159 yes
    C3 H3 O1 4_464 0.93 2.41 3.310(5) 163 yes
data_global
_journal_date_recd_electronic     2009-10-21
_journal_date_accepted     2009-10-31
_journal_name_full     'Acta Crystallographica, Section E'
_journal_year     2009
_journal_volume     65
_journal_issue     12
_journal_page_first     m1531
_journal_page_last     m1531
_journal_paper_category     QM
_journal_coeditor_code     HB5165
_publ_contact_author
;
      'Mostafa M.amini'
       Department of Chemistry
       Shahid Beheshti University, G. C.,
       Evin
       Tehran 1983963113
       Iran
;
_publ_contact_author_email     m-pouramini@cc.sbu.ac.ir
_publ_contact_author_fax     '0098 021 22431661'
_publ_contact_author_phone     '0098 021 29903109'
_publ_section_title
;
Di-\m-ethanolato-bis[diethanolato(2-methylquinolin-8-olato)titanium(IV)]
;
loop_
    _publ_author_name
    _publ_author_address
    'Yousef Fazaeli'
;      Department of Chemistry
       Shahid Beheshti University
       G. C., Evin
       Tehran 1983963113
       Iran
;
    'Ezzatollah Najafi'
;      Department of Chemistry
       Shahid Beheshti University
       G. C., Evin
       Tehran 1983963113
       Iran
;
    'Mostafa M. Amini'
;      Department of Chemistry
       Shahid Beheshti University
       G. C., Evin
       Tehran 1983963113
       Iran
;
    'Hamid Reza Khavasi'
;      Department of Chemistry
       Shahid Beheshti University
       G. C., Evin
       Tehran 1983963113
       Iran
;
