# Supplementary material for: Di-μ-ethano­lato-bis­[diethano­lato(2-methyl­quinolin-8-olato)titanium(IV)]
Source: Acta Crystallogr Sect E Struct Rep Online. 2009 Nov 7;65(Pt 12):m1531. doi: 10.1107/S1600536809045796 (PMC2971800; doi:10.1107/S1600536809045796)
Supplement: Supplementary file 2 [file e-65-m1531-Isup2.hkl]

#
# h,k,l, Fc-squared, Fo-squared, sigma(Fo-squared) and status flag
#
data_I
_shelx_title ' KH235H IN P2(1)/N'
_shelx_refln_list_code          4
_shelx_F_calc_maximum      147.30
_exptl_crystal_F_000       720.00
_reflns_d_resolution_high  0.7276
 
loop_
 _symmetry_equiv_pos_as_xyz
 'x, y, z'
 '-x+1/2, y+1/2, -z+1/2'
 '-x, -y, -z'
 'x-1/2, -y-1/2, z-1/2'
 
_cell_length_a     9.0497
_cell_length_b    13.0856
_cell_length_c    14.1892
_cell_angle_alpha  90.000
_cell_angle_beta   95.207
_cell_angle_gamma  90.000
 
_shelx_F_squared_multiplier     1.000
 
loop_
 _refln_index_h
 _refln_index_k
 _refln_index_l
 _refln_F_squared_calc
 _refln_F_squared_meas
 _refln_F_squared_sigma
 _refln_observed_status
   2   0   0     3227.72     5375.63    176.62 o
   4   0   0     1767.39     2899.35     28.08 o
   6   0   0      185.87      193.04      6.74 o
   8   0   0      301.16      433.19     19.93 o
  10   0   0      169.08      207.14      8.82 o
  12   0   0       47.25       50.14     30.85 o
   1   1   0     7021.94     7557.04    791.25 o
   2   1   0        1.75        8.27      8.79 o
   3   1   0     7294.71    10449.03    863.41 o
   4   1   0      367.98      383.44     39.73 o
   5   1   0       86.39      123.49     12.13 o
   6   1   0     1077.97     1644.34      9.18 o
   7   1   0        5.27       13.88      8.45 o
   8   1   0        1.61       -0.14     10.76 o
   9   1   0      442.05      505.85     36.15 o
  10   1   0        0.14       -5.59      5.59 o
  11   1   0      322.76      249.49     12.31 o
  12   1   0       18.63       14.08      4.99 o
   0   2   0      538.63      342.58     35.53 o
   1   2   0     3646.15     3381.14    490.87 o
   2   2   0        0.85        9.61     10.97 o
   3   2   0     1613.21     1869.89    111.83 o
   4   2   0      487.23      559.11     41.52 o
   5   2   0     2107.97     2415.03    239.09 o
   6   2   0        2.56       10.08      7.41 o
   7   2   0     1076.71     1466.20     83.56 o
   8   2   0      167.30      206.46     19.51 o
   9   2   0       36.04       46.84      4.69 o
  10   2   0       14.77       32.18      5.63 o
  11   2   0       90.86       74.63      5.10 o
  12   2   0      260.99      192.19     10.66 o
   1   3   0       22.11       38.84     14.08 o
   2   3   0      436.41      313.46     26.17 o
   3   3   0      146.80      232.33     23.79 o
   4   3   0     4577.66     5301.85    590.05 o
   5   3   0        3.79       15.35      7.00 o
   6   3   0     1987.27     2572.77    190.81 o
   7   3   0      691.04      817.35      7.44 o
   8   3   0       37.88       38.89      4.99 o
   9   3   0      365.69      354.17     28.32 o
  10   3   0       11.77        3.18      6.50 o
  11   3   0       57.07       55.28      6.30 o
  12   3   0      361.94      259.85     11.86 o
   0   4   0     5203.38     3193.72     40.39 o
   1   4   0      127.84       89.27     10.71 o
   2   4   0      279.22      190.72     14.80 o
   3   4   0      439.02      294.10     28.07 o
   4   4   0     4880.69     5659.24    661.65 o
   5   4   0      174.57      158.33      8.56 o
   6   4   0      356.24      373.36     43.23 o
   7   4   0      580.03      502.48     34.98 o
   8   4   0       91.70       86.58      5.75 o
   9   4   0       22.36       31.49      5.61 o
  10   4   0      284.30      278.02     21.01 o
  11   4   0        3.06       26.87      6.80 o
  12   4   0       98.00       72.65      7.51 o
   1   5   0     2691.38     1976.14    175.47 o
   2   5   0     3762.14     2780.24    247.67 o
   3   5   0     5998.38     4373.99    184.64 o
   4   5   0      629.09      542.51     54.44 o
   5   5   0        0.20       16.96      5.82 o
   6   5   0        0.04        4.19      5.13 o
   7   5   0        3.30        6.63     10.36 o
   8   5   0       33.24       45.85      5.54 o
   9   5   0      529.85      571.47     37.83 o
  10   5   0        0.90        0.17      5.12 o
  11   5   0      104.79       82.24      9.61 o
   0   6   0     5361.29     3841.63    111.97 o
   1   6   0      641.18      498.92     73.93 o
   2   6   0     1017.48      575.65     42.48 o
   3   6   0       40.08       14.65      8.94 o
   4   6   0      845.12      774.95     59.36 o
   5   6   0     1028.58      774.87     50.09 o
   6   6   0        0.19       -4.30      5.80 o
   7   6   0      337.61      319.12     13.65 o
   8   6   0      251.56      268.03     21.34 o
   9   6   0      463.52      383.68     46.83 o
  10   6   0      246.20      197.33     18.61 o
  11   6   0        1.03        1.02      6.55 o
   1   7   0     1508.19     1242.00     88.11 o
   2   7   0     1628.89     1000.92     84.26 o
   3   7   0      680.82      741.52     35.53 o
   4   7   0     1401.95     1279.85    391.89 o
   5   7   0       23.82       53.58     15.41 o
   6   7   0      347.41      300.87     23.77 o
   7   7   0        2.65        0.48      7.22 o
   8   7   0       99.81      103.61      6.57 o
   9   7   0      119.18      103.06      8.01 o
  10   7   0       19.47       26.61      8.18 o
  11   7   0       40.79       29.81     11.11 o
   0   8   0       14.38        1.28      8.94 o
   1   8   0       54.26       31.60      6.41 o
   2   8   0        6.57        5.03      5.55 o
   3   8   0     2360.88     2009.04    538.87 o
   4   8   0      126.20      108.97     15.60 o
   5   8   0      192.11      191.74     28.77 o
   6   8   0        0.87       -1.58      8.95 o
   7   8   0       80.13       78.54      6.75 o
   8   8   0       86.94      112.73      7.18 o
   9   8   0       11.85       11.41      4.90 o
  10   8   0      143.31      115.41     10.96 o
  11   8   0       12.66       14.99      6.86 o
   1   9   0      665.07      526.22     46.57 o
   2   9   0      289.45      302.08     19.81 o
   3   9   0      480.64      346.67     56.16 o
   4   9   0       84.77       60.18      6.98 o
   5   9   0      670.14      525.83     36.57 o
   6   9   0       12.74        8.62      6.47 o
   7   9   0      555.94      524.57     10.29 o
   8   9   0       28.60       26.14      6.35 o
   9   9   0      357.45      330.35     17.97 o
  10   9   0        3.24       -5.78     13.54 o
   0  10   0     1181.84      757.17     11.52 o
   1  10   0        9.46       14.14      7.15 o
   2  10   0      473.48      486.23     42.46 o
   3  10   0       48.69       49.63     12.48 o
   4  10   0       20.25       27.37      9.19 o
   5  10   0       83.63       91.44     10.75 o
   6  10   0       38.99       31.91     16.64 o
   7  10   0       41.06       45.81     11.96 o
   8  10   0      310.22      262.43     48.36 o
   9  10   0       33.97       22.83      6.86 o
  10  10   0      180.99      155.05     25.83 o
   1  11   0      612.10      479.85      8.48 o
   2  11   0        6.05       13.98      6.15 o
   3  11   0       18.86       26.66      6.80 o
   4  11   0      616.20      477.06     21.67 o
   5  11   0       52.89       67.17     10.40 o
   6  11   0      230.23      265.91     16.47 o
   7  11   0        8.88       49.50      7.96 o
   8  11   0       85.47       87.47     22.36 o
   9  11   0      176.10      125.73      6.60 o
   0  12   0      719.36      660.65     89.09 o
   1  12   0      185.23      181.98      7.64 o
   2  12   0       51.61       61.50      7.74 o
   3  12   0      704.13      719.91    137.62 o
   4  12   0      132.37      172.46     13.35 o
   5  12   0      493.94      490.22     82.16 o
   6  12   0       36.36       54.16      8.21 o
   7  12   0      323.89      337.22     28.08 o
   8  12   0        0.48       13.98      6.73 o
   9  12   0       11.01       77.65     48.01 o
   1  13   0       69.11       58.19      6.99 o
   2  13   0      214.60      199.78     20.40 o
   3  13   0        0.64        6.76     16.12 o
   4  13   0      192.18      206.22      8.70 o
   5  13   0       17.22       37.09     22.36 o
   6  13   0      138.89      189.01     27.73 o
   7  13   0        0.63       23.88      5.88 o
   8  13   0       48.53       55.16     13.35 o
   0  14   0       48.40       38.13     11.79 o
   1  14   0       84.56       84.60      7.27 o
   2  14   0        0.35        0.47      7.83 o
   3  14   0       78.19       88.80     10.05 o
   4  14   0       32.68       54.43     21.84 o
   5  14   0       13.60       20.52      7.97 o
   6  14   0        0.93       -0.17     11.96 o
   7  14   0        3.24       30.33     16.29 o
   1  15   0      163.36      165.09      9.54 o
   2  15   0        0.84       14.15      8.21 o
   3  15   0      225.57      226.63     19.24 o
   4  15   0       12.45       18.20     12.31 o
   5  15   0       44.82       44.18     15.43 o
   6  15   0        5.39       -3.87      7.05 o
   0  16   0      130.08      131.73     15.60 o
   1  16   0       18.33       16.19      7.27 o
   2  16   0       12.89        8.30      6.86 o
   3  16   0       14.13        9.90      6.80 o
   4  16   0        0.81        2.15      7.63 o
   5  16   0       29.89       30.67     11.61 o
   1  17   0        1.94       -0.64     10.29 o
   2  17   0        0.10        6.68      9.50 o
   3  17   0       85.92      100.27      9.19 o
 -11   0   1        0.56       -8.15      8.33 o
  -9   0   1     1010.24      860.39     47.32 o
  -7   0   1      558.47      671.74    132.08 o
  -5   0   1     1324.79     1848.24    324.30 o
  -3   0   1     2188.19     2779.95    439.04 o
   3   0   1     1655.87     1990.19     28.08 o
   5   0   1        2.68        0.28      8.45 o
   7   0   1      297.07      387.70     72.62 o
   9   0   1       18.62       37.98      9.01 o
  11   0   1      124.55      100.66      7.31 o
 -12   1   1       51.65       31.40      7.26 o
 -11   1   1      474.53      344.54     18.40 o
 -10   1   1      427.41      384.39     24.97 o
  -9   1   1      137.32      140.34     11.31 o
  -8   1   1       14.84       20.58      6.45 o
  -7   1   1        0.31        5.28      6.95 o
  -6   1   1     1939.08     2629.58    226.11 o
  -5   1   1      401.30      456.29     42.13 o
  -4   1   1      104.18      126.70      6.53 o
  -3   1   1     3541.74     4462.38    276.29 o
  -2   1   1       70.29      126.39     14.96 o
  -1   1   1      314.52      436.39     14.73 o
   0   1   1     7991.53     6715.03     80.08 o
   1   1   1     1436.39     1373.72    166.14 o
   2   1   1       28.71       49.44      9.92 o
   3   1   1     1160.62     1747.43    105.77 o
   4   1   1     1253.51     1701.70     40.22 o
   5   1   1      122.20      179.34      9.67 o
   6   1   1      296.51      472.25     19.01 o
   7   1   1      835.52     1231.25     50.70 o
   8   1   1       15.10       27.33      8.56 o
   9   1   1      102.08      113.57      9.04 o
  10   1   1      360.40      386.72     26.61 o
  11   1   1      144.00      135.74      5.77 o
  12   1   1      338.34      241.62     15.41 o
 -12   2   1       63.23       44.92      6.71 o
 -11   2   1       12.41        3.55      5.89 o
 -10   2   1       36.37       25.80      4.85 o
  -9   2   1       14.08       20.93     10.66 o
  -8   2   1       38.33       39.64      8.96 o
  -7   2   1      258.96      329.00     26.07 o
  -6   2   1     3204.52     3924.76    367.76 o
  -5   2   1       42.14       71.29      5.95 o
  -4   2   1     2903.46     3087.98    240.96 o
  -3   2   1     4756.74     5776.20    379.44 o
  -1   2   1     1061.07      869.12    201.23 o
   0   2   1     6727.39     5949.95    804.91 o
   1   2   1      799.76      822.39     73.57 o
   2   2   1     1127.14     1068.66     63.92 o
   3   2   1      114.15       80.24      6.92 o
   4   2   1        9.15        6.03      5.96 o
   5   2   1        4.32        0.84      6.95 o
   6   2   1     2647.26     3515.28    128.89 o
   7   2   1      561.72      699.48     20.13 o
   8   2   1       41.63       62.98     15.63 o
   9   2   1      257.31      282.20     18.36 o
  10   2   1        0.54        2.28     11.61 o
  11   2   1      127.58      138.89     10.31 o
  12   2   1       41.17       25.73      5.23 o
 -12   3   1        0.05       14.21      6.55 o
 -11   3   1      200.81      156.15     15.96 o
 -10   3   1      206.01      177.28     11.36 o
  -9   3   1        4.41       18.59     10.16 o
  -8   3   1      228.61      241.93     17.72 o
  -7   3   1      493.24      526.50      9.96 o
  -6   3   1     1000.51     1118.70     94.67 o
  -5   3   1    11966.73    11687.06    327.28 o
  -4   3   1       16.37       24.34      7.36 o
  -3   3   1     2718.55     2812.25    321.78 o
  -2   3   1     2642.70     2459.08    190.21 o
  -1   3   1      782.34      615.83    201.93 o
   0   3   1     1466.01     1093.45    143.00 o
   1   3   1    15883.57    11272.53    208.86 o
   2   3   1       61.56       34.23      9.14 o
   3   3   1     3102.06     2747.96     87.66 o
   4   3   1      520.45      597.76     55.94 o
   5   3   1      897.85      975.41     78.38 o
   6   3   1      194.09      285.36     15.26 o
   7   3   1      497.72      509.13     36.00 o
   8   3   1      412.33      491.20     22.87 o
   9   3   1       94.87      115.51      7.53 o
  10   3   1      110.78      120.03     15.56 o
  11   3   1        0.02        1.92      5.11 o
  12   3   1       17.47       20.59      5.07 o
 -12   4   1       38.22       30.72      6.15 o
 -11   4   1       74.59       72.09      6.20 o
 -10   4   1        0.75       -2.19      4.60 o
  -9   4   1      696.85      682.50     45.65 o
  -8   4   1       45.95       52.97      5.89 o
  -7   4   1      370.57      390.39     22.25 o
  -6   4   1     1665.06     1753.28     55.24 o
  -5   4   1       33.15       13.21      6.28 o
  -4   4   1      113.84       92.26     12.72 o
  -3   4   1       98.14       99.71     10.12 o
  -2   4   1     2502.79     1747.55    353.07 o
  -1   4   1        4.09        1.99      8.28 o
   0   4   1     1614.33     1227.15    119.88 o
   1   4   1     1025.58      757.82     50.49 o
   2   4   1      753.38      737.48     93.83 o
   3   4   1      915.22      775.67     94.92 o
   4   4   1      449.61      422.79     35.04 o
   5   4   1     1543.23     1731.73    103.88 o
   6   4   1      398.79      498.26     44.38 o
   7   4   1      146.25      159.22     25.72 o
   8   4   1      416.09      428.87      7.71 o
   9   4   1      316.46      364.45     11.21 o
  10   4   1        1.09        7.67      6.95 o
  11   4   1      154.81      137.29     10.61 o
 -11   5   1       17.80       14.12      4.57 o
 -10   5   1       66.68       65.79      5.85 o
  -9   5   1       14.59        8.44      6.65 o
  -8   5   1      208.91      222.59     13.35 o
  -7   5   1      363.20      284.09     22.12 o
  -6   5   1      849.94     1033.44    103.74 o
  -5   5   1      160.29      165.50     22.06 o
  -4   5   1      577.44      627.94     87.30 o
  -3   5   1      907.22      844.96    214.23 o
  -2   5   1       68.22       79.46     16.99 o
  -1   5   1      476.92      286.81     16.11 o
   0   5   1     2483.50     1910.49    236.07 o
   1   5   1     4211.21     3692.63    285.83 o
   2   5   1     2812.07     2402.69    112.43 o
   3   5   1     1650.64     1615.62    102.57 o
   4   5   1     4639.03     4208.86    309.88 o
   5   5   1      226.21      220.35     32.07 o
   6   5   1        1.99       15.52      4.93 o
   7   5   1      137.27      128.60     15.46 o
   8   5   1       51.60       56.56      5.63 o
   9   5   1       23.23       17.18      8.36 o
  10   5   1      263.19      222.14     17.16 o
  11   5   1        5.88        2.06      8.76 o
 -11   6   1        7.57       18.62      7.98 o
 -10   6   1       12.89       15.59      5.99 o
  -9   6   1      300.21      268.71     13.59 o
  -8   6   1       64.70       59.09      5.38 o
  -7   6   1       61.56       57.11      5.31 o
  -6   6   1       58.63       74.24      8.02 o
  -5   6   1      139.28      147.02      7.07 o
  -4   6   1      238.09      295.20     29.47 o
  -3   6   1      270.51      167.54     10.23 o
  -2   6   1      764.34      557.81    128.61 o
  -1   6   1     1595.90     1054.01     51.49 o
   0   6   1       79.72       48.34      7.10 o
   1   6   1      385.03      289.55     31.11 o
   2   6   1       44.32       31.00      6.29 o
   3   6   1     3117.88     3356.57    214.54 o
   4   6   1      315.38      232.47     29.28 o
   5   6   1       11.26        7.48      6.56 o
   6   6   1      403.79      357.65     36.40 o
   7   6   1       11.79       -4.69      9.01 o
   8   6   1      496.47      479.79     27.86 o
   9   6   1      587.44      546.93     26.97 o
  10   6   1      214.63      181.39     12.88 o
  11   6   1       20.98       14.90      7.80 o
 -11   7   1       39.37       56.26      6.74 o
 -10   7   1       57.02       60.34      6.20 o
  -9   7   1        2.39        5.00      4.87 o
  -8   7   1      155.45      126.97      9.89 o
  -7   7   1       14.66        5.64      4.73 o
  -6   7   1        1.64        8.59      5.74 o
  -5   7   1      303.61      260.28     54.42 o
  -4   7   1      174.16      165.99      8.82 o
  -3   7   1     1429.99     1497.31    181.99 o
  -2   7   1     1021.50     1114.33     80.77 o
  -1   7   1     2174.07     1512.69    152.76 o
   0   7   1      378.02      277.92     12.21 o
   1   7   1      399.35      297.20     27.48 o
   2   7   1        5.38        2.41      5.26 o
   3   7   1     2017.16     1996.52    158.00 o
   4   7   1      234.03      221.56     27.14 o
   5   7   1      393.94      259.13     14.01 o
   6   7   1       13.80       27.60      5.89 o
   7   7   1      670.80      564.09     50.49 o
   8   7   1        6.27        4.66      5.81 o
   9   7   1      117.54      126.36      6.26 o
  10   7   1       11.72       25.25      5.32 o
  11   7   1       27.30       34.55      6.44 o
 -11   8   1      139.92      122.03     15.56 o
 -10   8   1       28.07       26.62      5.86 o
  -9   8   1      152.69      159.73      9.68 o
  -8   8   1        3.11       25.94     15.02 o
  -7   8   1      104.78      121.09     14.32 o
  -6   8   1      457.63      346.52     16.99 o
  -5   8   1       10.68       23.23      6.54 o
  -4   8   1     1068.77      965.48    182.86 o
  -3   8   1        0.07        9.06     21.49 o
  -2   8   1     2433.42     1777.99    218.74 o
  -1   8   1       29.21       19.89      6.48 o
   0   8   1        3.04        2.50      6.10 o
   1   8   1       24.12        8.91      6.87 o
   2   8   1        0.63        0.82      6.37 o
   3   8   1      227.65      220.52     23.08 o
   4   8   1      811.29      840.95     89.81 o
   5   8   1      302.82      258.79     17.03 o
   6   8   1        9.32       13.57      5.98 o
   7   8   1       17.49       19.51      5.67 o
   8   8   1      166.92      136.15     18.40 o
   9   8   1       19.15       17.06      5.84 o
  10   8   1       82.66       63.11      5.26 o
 -10   9   1      166.93      155.09     10.92 o
  -9   9   1        6.46        9.19      7.11 o
  -8   9   1      756.81      682.28     21.32 o
  -7   9   1      163.03      139.53     15.95 o
  -6   9   1      612.28      416.21      6.86 o
  -5   9   1        0.38        3.68      6.28 o
  -4   9   1       34.33       45.58     13.69 o
  -3   9   1     1873.97     1227.19      9.80 o
  -2   9   1      121.01      128.68     23.40 o
  -1   9   1      790.69      562.16     31.91 o
   0   9   1      972.70      770.75     44.83 o
   1   9   1        0.00        7.06      7.07 o
   2   9   1     1226.46     1018.08     31.55 o
   3   9   1      381.08      400.86     33.92 o
   4   9   1        4.91       10.75      8.33 o
   5   9   1       83.69      105.82     15.43 o
   6   9   1       45.43       43.93     12.31 o
   7   9   1      239.11      245.24     20.79 o
   8   9   1      178.58      144.22     16.67 o
   9   9   1        5.36       13.90      6.03 o
  10   9   1      163.99      151.16     17.08 o
 -10  10   1       38.83       70.88      8.45 o
  -9  10   1      377.55      397.37      9.80 o
  -8  10   1        0.95      -14.39     14.39 o
  -7  10   1      408.32      369.86     57.20 o
  -6  10   1       51.99       60.35     16.99 o
  -5  10   1      199.24      239.86     15.60 o
  -4  10   1       28.35       20.44      6.47 o
  -3  10   1      145.38      133.82      7.05 o
  -2  10   1       49.23       33.46      7.45 o
  -1  10   1      800.61      721.76     44.63 o
   0  10   1      130.85      103.09      6.40 o
   1  10   1      562.68      379.68      9.70 o
   2  10   1       52.64       46.84      5.57 o
   3  10   1     1235.91     1022.59    113.36 o
   4  10   1        9.24       21.20      6.28 o
   5  10   1        2.71       -5.64      5.64 o
   6  10   1        9.52       -4.15      6.93 o
   7  10   1        7.80        2.72      6.66 o
   8  10   1       48.39       33.73      6.73 o
   9  10   1      317.37      286.21     44.03 o
  10  10   1        2.83       14.74      7.16 o
  -9  11   1        1.67       -0.67      7.80 o
  -8  11   1       57.65       36.83      6.86 o
  -7  11   1       11.58        1.61      9.01 o
  -6  11   1        0.37        8.84     20.28 o
  -5  11   1       86.44       84.05     12.48 o
  -4  11   1        0.81       15.31     21.15 o
  -3  11   1       78.66       86.79     26.87 o
  -2  11   1       75.84       85.14      9.53 o
  -1  11   1        0.57        4.61      6.01 o
   0  11   1      330.01      296.16     18.90 o
   1  11   1        0.72        5.80      7.95 o
   2  11   1      211.80      187.99     19.22 o
   3  11   1      130.68      112.64     25.31 o
   4  11   1      357.75      378.21     25.65 o
   5  11   1      366.48      310.80     29.12 o
   6  11   1       26.02       34.37      7.96 o
   7  11   1      268.29      207.28      7.45 o
   8  11   1       94.40       70.20      8.49 o
   9  11   1       47.61       38.69      6.07 o
  -9  12   1        7.32       13.58      8.67 o
  -8  12   1       34.99       43.84     25.65 o
  -7  12   1        7.04       11.45      5.76 o
  -6  12   1      152.44      197.26      8.58 o
  -5  12   1        0.04       -7.80     22.71 o
  -4  12   1      253.87      268.55     45.76 o
  -3  12   1       19.62       28.43     14.39 o
  -2  12   1      640.36      608.44     21.32 o
  -1  12   1      118.50      109.09     14.35 o
   0  12   1      525.96      443.75     17.87 o
   1  12   1      407.63      398.46     12.87 o
   2  12   1      125.38      118.11     10.73 o
   3  12   1        4.18       12.75      8.21 o
   4  12   1      432.44      437.09     91.69 o
   5  12   1        0.07        5.27      7.96 o
   6  12   1      356.25      285.42     15.25 o
   7  12   1        1.39       12.48      8.09 o
   8  12   1      169.77      140.98      6.37 o
   9  12   1       41.31       45.02     16.81 o
  -8  13   1       21.18       36.33     24.27 o
  -7  13   1       40.84       58.63      8.57 o
  -6  13   1       23.70       43.26      8.33 o
  -5  13   1      236.79      250.74     17.51 o
  -4  13   1       83.65      101.61     20.28 o
  -3  13   1      182.02      157.13      7.24 o
  -2  13   1      240.89      253.70     27.73 o
  -1  13   1      149.28      136.21      7.48 o
   0  13   1       14.66        7.85      6.78 o
   1  13   1       53.51       57.31     11.38 o
   2  13   1       76.56       75.70      6.83 o
   3  13   1      140.57      137.82      8.58 o
   4  13   1       16.78       33.58      7.96 o
   5  13   1      240.17      253.73     13.17 o
   6  13   1        9.40        2.23     13.00 o
   7  13   1      144.66      148.31     10.92 o
   8  13   1       10.38        5.04      7.12 o
  -7  14   1       29.26       37.69     13.69 o
  -6  14   1       11.89       -3.45     13.00 o
  -5  14   1       88.05      127.20     11.44 o
  -4  14   1       11.41       37.04      8.09 o
  -3  14   1      271.80      273.70     11.79 o
  -2  14   1      199.75      176.55      8.70 o
  -1  14   1      132.71      157.01      8.57 o
   0  14   1       37.33       40.89      7.40 o
   1  14   1      109.72      130.49      9.27 o
   2  14   1       57.17       54.53      6.26 o
   3  14   1       48.12       47.31      8.45 o
   4  14   1       73.93       93.65     18.20 o
   5  14   1       19.20        6.11     23.57 o
   6  14   1       12.63        2.40      7.28 o
   7  14   1        0.15       -7.65     18.72 o
  -6  15   1       53.78       43.40     26.35 o
  -5  15   1       23.54       14.58      6.86 o
  -4  15   1        0.57        2.05      6.54 o
  -3  15   1       42.28       65.39     20.63 o
  -2  15   1       84.31       96.88      8.45 o
  -1  15   1        2.25       15.27      7.21 o
   0  15   1      338.24      356.64     33.65 o
   1  15   1       67.83       84.92      7.59 o
   2  15   1      380.17      424.20     27.56 o
   3  15   1        0.55       32.79     15.08 o
   4  15   1       23.15       49.95     19.41 o
   5  15   1       16.76       14.48      6.86 o
   6  15   1        0.31        6.41      8.33 o
  -5  16   1        0.59       20.05     29.12 o
  -4  16   1        8.85       22.30     23.40 o
  -3  16   1       27.07       31.23      8.45 o
  -2  16   1       12.29       14.56      8.33 o
  -1  16   1       60.07       71.59     10.29 o
   0  16   1       27.47       27.19      9.16 o
   1  16   1       94.96      110.11     11.66 o
   2  16   1        0.33        4.04      8.70 o
   3  16   1       12.08        0.50     22.01 o
   4  16   1       74.09       62.10      7.24 o
   5  16   1       10.79        9.31     22.36 o
  -3  17   1       16.85        9.53     12.65 o
  -2  17   1       25.11       42.89      8.58 o
  -1  17   1       14.44       17.33     12.13 o
   0  17   1        5.98        9.36     10.30 o
   1  17   1        6.87        3.34      7.45 o
   2  17   1       10.32        7.97      8.58 o
   3  17   1       12.43       19.24      8.58 o
 -12   0   2       10.82        2.95      8.33 o
 -10   0   2      933.33      784.20     40.56 o
  -8   0   2      434.75      549.96     42.64 o
  -6   0   2     3311.80     4924.29     52.00 o
  -4   0   2     2851.80     3746.67    639.06 o
  -2   0   2      429.71      693.45     38.83 o
   2   0   2      793.12     1348.05     23.05 o
   4   0   2      522.89      678.56     62.74 o
   6   0   2       17.98       41.64      6.00 o
   8   0   2        2.57       32.10     20.45 o
  10   0   2        2.82       34.14      8.67 o
  12   0   2       86.43       80.89     10.75 o
 -12   1   2      213.33      132.25      7.56 o
 -11   1   2      102.17       76.51      6.23 o
 -10   1   2       24.05       30.80      9.21 o
  -9   1   2      251.59      259.96     12.16 o
  -8   1   2      261.61      269.75     10.32 o
  -7   1   2      907.18     1181.19     23.73 o
  -6   1   2       20.50       13.12      7.51 o
  -5   1   2     5886.40     8122.70    781.44 o
  -4   1   2      150.59      141.67     12.14 o
  -3   1   2       82.35      140.78     19.51 o
  -2   1   2     3718.62     5468.15    279.64 o
  -1   1   2       98.85      112.37     42.12 o
   0   1   2       45.32       31.17     13.53 o
   1   1   2      915.12     1087.56    195.14 o
   2   1   2     3165.52     4684.60    298.19 o
   3   1   2      275.46      258.16     16.11 o
   4   1   2      442.36      524.61     33.97 o
   5   1   2        3.82       27.58      4.89 o
   6   1   2     1049.40     1665.75      8.87 o
   7   1   2        0.53       12.83      7.86 o
   8   1   2       70.88      124.42     17.16 o
   9   1   2       19.62       12.32      9.51 o
  10   1   2     1082.11     1319.06     83.80 o
  11   1   2      309.73      318.09     17.06 o
  12   1   2        0.13       -5.60      5.60 o
 -12   2   2       42.98       35.01      6.28 o
 -11   2   2      398.00      301.49     15.61 o
 -10   2   2       13.97       24.26      7.61 o
  -9   2   2        0.19        6.78      4.96 o
  -8   2   2       75.14       80.11      5.20 o
  -7   2   2       21.39       22.94      5.27 o
  -6   2   2        2.27        5.03      5.97 o
  -5   2   2     2674.90     3561.69    212.40 o
  -4   2   2     2054.77     2965.24    239.97 o
  -3   2   2     6850.66     7461.69    712.45 o
  -2   2   2    21697.68    32387.12    328.63 o
  -1   2   2    11539.50    10464.62   2600.94 o
   0   2   2      287.94      177.84     17.52 o
   1   2   2     2088.77     1983.87    215.05 o
   2   2   2     1830.49     1862.20    302.61 o
   3   2   2      341.04      491.56     36.13 o
   4   2   2      139.69      153.68      6.88 o
   5   2   2       15.66        4.43      5.36 o
   6   2   2      320.02      518.23     26.17 o
   7   2   2     1197.18     1709.85    135.00 o
   8   2   2        2.03       11.09      6.36 o
   9   2   2      183.55      227.53     18.70 o
  10   2   2      264.85      281.63     17.01 o
  11   2   2        3.60       -1.12      4.81 o
  12   2   2       46.61       49.91     11.01 o
 -12   3   2      181.65      127.65     11.86 o
 -11   3   2        3.02        2.71      4.69 o
 -10   3   2       58.32       57.10      5.85 o
  -9   3   2       74.04       85.87      5.84 o
  -8   3   2        4.04       16.71      6.95 o
  -7   3   2      214.78      236.33     14.28 o
  -6   3   2     1842.18     1990.33     92.01 o
  -5   3   2       41.91       57.11     11.13 o
  -4   3   2     1668.12     1758.13    247.52 o
  -3   3   2      842.25     1047.56    140.74 o
  -2   3   2     6446.23     4671.83    457.98 o
  -1   3   2       81.96       41.99     10.27 o
   0   3   2      801.12      582.98     57.87 o
   1   3   2      303.48      264.67     40.91 o
   2   3   2      270.94      331.46     38.75 o
   3   3   2       33.71       22.63      7.15 o
   4   3   2      106.09      129.83     12.01 o
   5   3   2      284.32      324.08     12.01 o
   6   3   2      817.58     1115.24     95.17 o
   7   3   2      549.31      740.85     62.84 o
   8   3   2      170.20      209.79     17.79 o
   9   3   2        0.15       14.73      6.10 o
  10   3   2       52.55       57.07      6.50 o
  11   3   2        9.43       18.13     10.08 o
 -12   4   2       11.37       17.78      5.05 o
 -11   4   2        0.84       -1.53      5.30 o
 -10   4   2      206.23      175.22      5.84 o
  -9   4   2       22.34       24.37      5.20 o
  -8   4   2      648.54      560.67     48.33 o
  -7   4   2      461.07      375.40     17.06 o
  -6   4   2      641.69      682.50     50.59 o
  -5   4   2       12.95       15.56      5.57 o
  -4   4   2       49.20       18.81      6.53 o
  -3   4   2        5.62       25.54      7.49 o
  -2   4   2     2949.46     3634.05    448.32 o
  -1   4   2       31.12       31.86      8.66 o
   0   4   2       41.84       32.83      9.27 o
   1   4   2     4585.24     3792.08    668.35 o
   2   4   2      177.77      124.60     21.21 o
   3   4   2      267.58      225.12     27.13 o
   4   4   2     3177.97     3027.69    279.50 o
   5   4   2      102.06      110.60     17.11 o
   6   4   2      622.74      752.23     87.21 o
   7   4   2     1639.31     1762.61    212.85 o
   8   4   2       62.20       73.50      5.40 o
   9   4   2       11.25       18.68      7.96 o
  10   4   2      201.74      210.59     17.16 o
  11   4   2        3.02       20.59      5.80 o
 -11   5   2        0.52        6.92      5.20 o
 -10   5   2       10.14       19.91      8.10 o
  -9   5   2       94.37      108.95      5.38 o
  -8   5   2        5.54        8.27      7.05 o
  -7   5   2      922.16      834.32     59.39 o
  -6   5   2      357.49      312.65     20.26 o
  -5   5   2      699.44      598.80     19.86 o
  -4   5   2      366.48      386.78     40.75 o
  -3   5   2      248.31      204.75     66.21 o
  -2   5   2       64.84       65.49      9.80 o
  -1   5   2      374.08      297.55     25.80 o
   0   5   2       48.90       29.94      6.39 o
   1   5   2     5897.13     4029.95    501.21 o
   2   5   2     2892.48     3257.46     45.52 o
   3   5   2     3703.83     4019.46    115.29 o
   4   5   2      160.09      115.59      8.06 o
   5   5   2      992.52      821.34     58.44 o
   6   5   2      105.28      127.60      8.12 o
   7   5   2       62.53       58.79      9.42 o
   8   5   2       20.70       19.59      4.90 o
   9   5   2      310.08      283.63     25.27 o
  10   5   2       18.26       17.08      5.12 o
  11   5   2      194.47      188.55      8.01 o
 -11   6   2      122.43      104.66     14.32 o
 -10   6   2       68.70       61.53      4.89 o
  -9   6   2        0.98       14.91      7.36 o
  -8   6   2      567.99      522.02     26.53 o
  -7   6   2      166.65      158.58      6.25 o
  -6   6   2      471.64      460.11     12.86 o
  -5   6   2      202.24      220.52     15.12 o
  -4   6   2      477.93      491.46      9.68 o
  -3   6   2      295.03      276.83      9.31 o
  -2   6   2       26.48       24.55      8.67 o
  -1   6   2      562.50      401.22     27.92 o
   0   6   2      241.73      136.29      8.44 o
   1   6   2        5.79        7.17      7.54 o
   2   6   2     1610.61     1325.75    122.64 o
   3   6   2      134.61      141.84     12.90 o
   4   6   2      590.80      532.08     48.93 o
   5   6   2      194.12      251.34     22.17 o
   6   6   2        0.11       -4.16      5.15 o
   7   6   2      217.41      235.27     19.06 o
   8   6   2       51.23       50.45      9.96 o
   9   6   2      166.46      158.85     17.91 o
  10   6   2      147.40      128.29     11.70 o
  11   6   2       74.00       62.34      6.47 o
 -11   7   2       35.88       17.12      6.31 o
 -10   7   2       16.64        7.91      5.10 o
  -9   7   2      460.07      386.21     10.21 o
  -8   7   2      317.89      281.63      7.11 o
  -7   7   2      253.46      213.83     11.37 o
  -6   7   2       18.05       31.61      6.20 o
  -5   7   2       38.49       35.91      7.05 o
  -4   7   2      110.66      106.84     33.97 o
  -3   7   2        2.61       -2.95      8.33 o
  -2   7   2     3325.01     2786.79    726.59 o
  -1   7   2      115.89       78.06      6.77 o
   0   7   2     1249.25      969.81    104.57 o
   1   7   2     1489.43     1275.88    154.47 o
   2   7   2       12.77        8.65      5.45 o
   3   7   2        3.23       -2.19      6.89 o
   4   7   2     1412.92     1253.59    123.68 o
   5   7   2       77.93       65.98      7.00 o
   6   7   2      315.98      307.62     38.13 o
   7   7   2       16.62       21.41      5.07 o
   8   7   2      464.88      400.64     34.65 o
   9   7   2       20.78       18.87      5.11 o
  10   7   2      203.80      200.44     10.78 o
  11   7   2        1.76        6.60      6.95 o
 -11   8   2      101.64       92.15     14.89 o
 -10   8   2       21.82       10.72      9.21 o
  -9   8   2        7.51       16.58      5.00 o
  -8   8   2       43.56       33.03      7.09 o
  -7   8   2        5.31       10.43     13.00 o
  -6   8   2       10.59       17.16     11.96 o
  -5   8   2       53.20       48.44      6.60 o
  -4   8   2       19.07       20.23      6.80 o
  -3   8   2     2659.97     2303.18    547.02 o
  -2   8   2        0.34       -5.70     14.21 o
  -1   8   2      667.68      575.59     66.45 o
   0   8   2        3.21        2.17      5.97 o
   1   8   2      163.43      122.74      7.26 o
   2   8   2      191.31      170.09     21.52 o
   3   8   2      338.93      264.11     29.53 o
   4   8   2       88.85      108.27     11.29 o
   5   8   2       52.32       51.58     10.61 o
   6   8   2      168.76      131.07     23.30 o
   7   8   2      586.97      528.89     38.70 o
   8   8   2        3.66       23.36     14.41 o
   9   8   2      136.04      131.21      6.79 o
  10   8   2       42.12       31.50      7.28 o
 -10   9   2        1.53        4.94     10.57 o
  -9   9   2       93.97       92.10     19.24 o
  -8   9   2        0.18       -8.84      8.84 o
  -7   9   2      471.71      420.51     88.40 o
  -6   9   2      213.29      222.82      9.88 o
  -5   9   2       10.21       15.17     17.33 o
  -4   9   2       19.38       22.58      6.73 o
  -3   9   2       23.35       24.63     15.77 o
  -2   9   2     1956.12     1673.21    137.10 o
  -1   9   2      227.15      175.05     12.26 o
   0   9   2        4.81        7.58      5.76 o
   1   9   2      637.01      509.97     35.63 o
   2   9   2       12.09        5.74      6.34 o
   3   9   2      544.51      447.89     16.41 o
   4   9   2      100.97      111.70     10.76 o
   5   9   2       34.40       28.05      5.60 o
   6   9   2        2.34        6.80      5.62 o
   7   9   2        3.84        5.18      7.28 o
   8   9   2       21.21       14.11      6.95 o
   9   9   2       78.79       77.79      8.79 o
  10   9   2        3.04       12.88      7.50 o
 -10  10   2       37.24       40.36     15.60 o
  -9  10   2       10.75       30.40     12.83 o
  -8  10   2      416.27      380.77     52.17 o
  -7  10   2        7.54       29.38     16.81 o
  -6  10   2      305.90      313.42     44.55 o
  -5  10   2        0.91       -5.66      6.47 o
  -4  10   2      276.74      217.11      7.80 o
  -3  10   2       54.39       87.98     14.21 o
  -2  10   2     1899.77     1369.78    201.23 o
  -1  10   2      520.44      419.74     15.11 o
   0  10   2      780.80      680.41     19.87 o
   1  10   2       14.03       13.88      6.87 o
   2  10   2      646.31      449.63     35.87 o
   3  10   2      374.18      338.90     28.73 o
   4  10   2      339.60      363.28     20.61 o
   5  10   2       32.18       36.19     13.17 o
   6  10   2       15.61       33.57      6.54 o
   7  10   2       92.11      124.20     21.32 o
   8  10   2       12.34        8.68      5.43 o
   9  10   2        0.03        1.87      6.37 o
  10  10   2        4.82        5.61      6.81 o
  -9  11   2       33.08       51.76      8.45 o
  -8  11   2       57.87       54.54     25.48 o
  -7  11   2       61.98       71.80      6.73 o
  -6  11   2       35.98       29.60      7.80 o
  -5  11   2       45.40       50.07      7.84 o
  -4  11   2       21.88       39.81     17.68 o
  -3  11   2      120.13      121.29      8.33 o
  -2  11   2       22.08       28.30      7.96 o
  -1  11   2       46.35       41.46      6.45 o
   0  11   2        2.03        6.82      6.60 o
   1  11   2       43.00       54.20      7.03 o
   2  11   2      112.18       98.03     13.30 o
   3  11   2      774.32      691.91     38.83 o
   4  11   2      474.42      373.64     93.77 o
   5  11   2      330.67      253.03     40.04 o
   6  11   2      151.03      132.13      7.28 o
   7  11   2        4.28       12.16     11.27 o
   8  11   2      120.88      121.57      8.32 o
   9  11   2       63.95       75.42     18.55 o
  -9  12   2       64.29       62.07      9.36 o
  -8  12   2        0.04       -1.76      6.60 o
  -7  12   2        1.44       30.31     14.04 o
  -6  12   2       24.99       39.16     13.52 o
  -5  12   2      276.53      329.52      8.81 o
  -4  12   2       86.28       84.22      8.21 o
  -3  12   2      273.31      259.31     32.76 o
  -2  12   2       61.46       77.54      8.21 o
  -1  12   2       22.24       18.88      6.52 o
   0  12   2      221.53      232.55     20.77 o
   1  12   2        9.64        9.22      6.75 o
   2  12   2       45.31       55.01      6.39 o
   3  12   2      158.03      126.72      6.31 o
   4  12   2      109.28       90.84     10.92 o
   5  12   2      227.99      211.31     29.99 o
   6  12   2        0.86        0.29     11.09 o
   7  12   2      229.35      214.28     25.31 o
   8  12   2        0.82       10.95     10.23 o
   9  12   2       59.64       52.69     12.83 o
  -8  13   2        0.42       14.56      8.58 o
  -7  13   2        2.09        3.10      6.54 o
  -6  13   2       75.60      108.57     41.25 o
  -5  13   2       80.10      108.20      8.33 o
  -4  13   2      175.14      206.74     37.09 o
  -3  13   2       14.15       11.22      6.54 o
  -2  13   2      767.43      884.59     15.60 o
  -1  13   2       48.72       52.40      7.07 o
   0  13   2       99.51      107.48      7.27 o
   1  13   2       68.73       55.98      6.94 o
   2  13   2      120.58      105.12     11.73 o
   3  13   2      204.92      208.90      9.88 o
   4  13   2      110.39      112.12     12.31 o
   5  13   2       10.45        4.93      7.96 o
   6  13   2      127.53      138.57      8.57 o
   7  13   2       25.47       27.32      8.45 o
   8  13   2       64.17       68.83      8.94 o
  -7  14   2        3.37        8.15      8.33 o
  -6  14   2        2.14       20.98      8.21 o
  -5  14   2        1.00       14.18      6.73 o
  -4  14   2      240.30      206.92     26.00 o
  -3  14   2        0.61       -6.08     18.20 o
  -2  14   2        4.26        5.85     10.92 o
  -1  14   2       11.01       15.46      7.57 o
   0  14   2       98.92      101.51      7.35 o
   1  14   2       21.36       26.29      7.10 o
   2  14   2      491.28      536.67     15.03 o
   3  14   2        6.51       17.80      7.96 o
   4  14   2       44.83       53.69      8.21 o
   5  14   2       19.86       20.97      8.33 o
   6  14   2       49.70       65.17      8.45 o
   7  14   2      198.79      197.42      9.31 o
  -6  15   2        0.47        6.30     14.73 o
  -5  15   2       11.82        5.89     11.96 o
  -4  15   2      121.53      148.65     12.13 o
  -3  15   2       15.19        1.42      8.21 o
  -2  15   2       43.28       35.31     10.57 o
  -1  15   2      161.07      176.41     10.58 o
   0  15   2       14.56       18.55      6.98 o
   1  15   2      443.17      499.88      9.30 o
   2  15   2       36.21       27.78      6.95 o
   3  15   2      131.28      140.40      8.58 o
   4  15   2       14.42        8.67     11.44 o
   5  15   2       11.30       14.83      6.00 o
   6  15   2       31.95       48.61      8.70 o
  -5  16   2       33.62       36.44      8.82 o
  -4  16   2        5.74       16.79      6.76 o
  -3  16   2        1.32        7.11      9.88 o
  -2  16   2       19.79       31.36      6.80 o
  -1  16   2      112.04      111.06     51.30 o
   0  16   2      131.34      152.55     10.16 o
   1  16   2       15.19        5.94      7.70 o
   2  16   2       97.32      131.48     16.47 o
   3  16   2        1.05       -5.55      8.33 o
   4  16   2        0.33       -3.53      6.80 o
   5  16   2       31.16       34.65      7.05 o
  -3  17   2        0.39        2.63      7.12 o
  -2  17   2       79.11      123.41     13.17 o
  -1  17   2        9.84       14.91     12.48 o
   0  17   2       37.75       43.80      9.50 o
   1  17   2        3.34        4.61      7.69 o
   2  17   2       36.03       40.39      9.66 o
   3  17   2        0.05       -4.89      8.70 o
 -11   0   3      122.04       97.82      8.70 o
  -9   0   3      655.90      485.75      8.45 o
  -7   0   3     1370.20     1603.21     95.68 o
  -5   0   3     1523.12     2053.62    422.57 o
  -3   0   3       47.37       46.17      9.22 o
   1   0   3    20592.38    33463.78   1210.86 o
   3   0   3     1488.56     3049.37     53.73 o
   5   0   3       76.39      109.70     16.81 o
   7   0   3      135.77      137.48      8.70 o
   9   0   3        3.31       -5.43      7.96 o
  11   0   3      427.85      519.12     11.44 o
 -12   1   3        4.53        6.06      6.75 o
 -11   1   3       87.47       83.32      6.07 o
 -10   1   3      116.34       97.54      5.42 o
  -9   1   3       79.71       75.67      5.29 o
  -8   1   3      109.33      120.36      9.36 o
  -7   1   3     1010.27     1065.33     78.51 o
  -6   1   3     1696.56     1950.50     65.45 o
  -5   1   3      191.15      224.23     13.76 o
  -4   1   3     1347.82     1785.97    109.08 o
  -3   1   3        0.99       19.27      6.66 o
  -2   1   3     4238.98     5890.76    682.78 o
  -1   1   3     1107.44     1845.24     29.47 o
   0   1   3     2130.10     1713.01    760.91 o
   1   1   3     4382.26     5649.04   1202.85 o
   2   1   3     1350.03     1741.67    194.01 o
   3   1   3      170.21      276.12     28.57 o
   4   1   3        3.20       16.10      5.72 o
   5   1   3      410.46      794.68     10.66 o
   6   1   3       11.51       19.25      4.95 o
   7   1   3     1279.91     1971.36     85.53 o
   8   1   3      266.60      367.42     31.22 o
   9   1   3      726.11     1075.85     28.12 o
  10   1   3      127.34      151.66      7.81 o
  11   1   3      222.43      247.41     15.36 o
  12   1   3      309.56      352.05     22.19 o
 -12   2   3      254.99      161.83     10.96 o
 -11   2   3       20.25       18.44      5.30 o
 -10   2   3      440.28      364.47     19.46 o
  -9   2   3        1.69       -2.25      8.41 o
  -8   2   3       80.26       73.13      9.15 o
  -7   2   3       68.47       80.08      8.71 o
  -6   2   3      321.65      417.70     28.62 o
  -5   2   3     1052.26     1120.14    107.93 o
  -4   2   3     1965.66     2772.03    148.45 o
  -3   2   3     5681.92     5817.58    632.75 o
  -2   2   3     2103.12     2769.26    308.81 o
  -1   2   3       84.60       84.28     11.94 o
   0   2   3     1191.09     1193.19    112.14 o
   1   2   3      263.34      305.61     68.44 o
   2   2   3      552.94      564.35     50.89 o
   3   2   3      174.68      195.45     14.99 o
   4   2   3      357.19      530.85     34.67 o
   5   2   3     1197.76     1560.99    139.05 o
   6   2   3     1147.90     1617.25    132.21 o
   7   2   3        0.42        7.00      5.72 o
   8   2   3       20.41       34.54      6.40 o
   9   2   3      392.95      497.79     38.28 o
  10   2   3      228.05      268.67      9.76 o
  11   2   3       56.61       74.15     11.85 o
 -12   3   3        6.15       12.21      5.07 o
 -11   3   3      268.42      213.69     10.36 o
 -10   3   3       37.29       25.08      5.76 o
  -9   3   3      234.05      211.74      8.76 o
  -8   3   3       35.41       40.59      5.96 o
  -7   3   3        1.80        8.22      5.76 o
  -6   3   3       13.29       22.85      4.87 o
  -5   3   3      636.98      624.00     17.91 o
  -4   3   3     2385.26     3632.12    355.80 o
  -3   3   3     2908.13     3855.31    382.51 o
  -2   3   3      832.33     1077.83     79.48 o
  -1   3   3      371.80      367.03     41.36 o
   0   3   3       74.59       95.59     10.40 o
   1   3   3     3985.83     2558.88     56.85 o
   2   3   3       34.80       56.53     10.79 o
   3   3   3      286.16      260.63     28.59 o
   4   3   3      264.46      362.82     45.38 o
   5   3   3      155.30      164.84     16.11 o
   6   3   3      322.97      452.71     43.18 o
   7   3   3      560.87      688.95     64.64 o
   8   3   3       13.21       34.66      6.85 o
   9   3   3        8.10        2.85      4.88 o
  10   3   3        1.64       -1.85      4.99 o
  11   3   3      123.05      117.72      5.23 o
 -12   4   3       60.00       58.77     13.31 o
 -11   4   3       15.77       13.45      5.27 o
 -10   4   3       60.75       53.96      5.18 o
  -9   4   3      213.10      199.65     11.41 o
  -8   4   3      110.16      104.77     11.14 o
  -7   4   3      157.66      133.79     11.36 o
  -6   4   3       25.48       20.25      5.30 o
  -5   4   3     2963.65     3674.82    341.12 o
  -4   4   3     2774.21     3759.04    256.68 o
  -3   4   3     1571.51     2049.04    259.84 o
  -2   4   3      679.19      434.80     55.19 o
  -1   4   3      133.22      140.29     20.28 o
   0   4   3      958.77      552.55     24.10 o
   1   4   3      982.48      785.68    194.30 o
   2   4   3      510.03      408.14     77.73 o
   3   4   3      789.68      752.71     63.81 o
   4   4   3        2.78       -3.52      5.63 o
   5   4   3     4755.76     5261.84    664.02 o
   6   4   3     1033.36     1259.07     98.16 o
   7   4   3      320.74      298.01     40.68 o
   8   4   3      960.19     1070.67     95.77 o
   9   4   3      170.74      206.20     10.61 o
  10   4   3        0.18       13.19      5.15 o
  11   4   3      228.78      198.07      9.71 o
 -11   5   3       18.79       27.69      5.85 o
 -10   5   3        8.21       10.82      5.09 o
  -9   5   3      222.99      208.19     16.06 o
  -8   5   3      737.32      655.46     46.98 o
  -7   5   3        0.99        2.55      5.05 o
  -6   5   3      948.21      845.15     51.39 o
  -5   5   3       13.55       -3.67      5.86 o
  -4   5   3      824.75      603.24     24.53 o
  -3   5   3      139.24      175.58     38.98 o
  -2   5   3       76.42       80.53     10.73 o
  -1   5   3      683.29      561.80    115.54 o
   0   5   3      147.00       98.26      8.33 o
   1   5   3      183.12      122.90     17.60 o
   2   5   3     6610.72     5870.00    841.73 o
   3   5   3      156.70      174.02     11.60 o
   4   5   3     2774.38     3122.39    324.78 o
   5   5   3       33.97       40.65      6.95 o
   6   5   3      115.63      105.34      8.91 o
   7   5   3       10.33       34.75      4.93 o
   8   5   3       16.59       23.92      6.91 o
   9   5   3        3.53       13.42      4.51 o
  10   5   3      391.12      357.76     36.23 o
  11   5   3        2.95       -2.16      4.46 o
 -11   6   3        6.32       12.01      5.42 o
 -10   6   3       52.99       45.52      6.11 o
  -9   6   3      173.46      160.39     11.34 o
  -8   6   3       12.83       21.25      5.27 o
  -7   6   3      735.23      726.75     18.06 o
  -6   6   3      145.61      141.71     11.66 o
  -5   6   3       36.09       30.46     11.92 o
  -4   6   3      216.28      137.83     38.48 o
  -3   6   3      107.62       92.30      8.67 o
  -2   6   3     2083.33     2084.51    271.20 o
  -1   6   3      101.11       81.19      9.23 o
   0   6   3       12.67       17.47      7.74 o
   1   6   3      479.83      325.90     15.29 o
   2   6   3     1233.71     1211.48     82.38 o
   3   6   3      290.43      218.89     30.11 o
   4   6   3       53.25       60.80      6.05 o
   5   6   3      147.67      135.00      7.81 o
   6   6   3      250.33      266.67     32.10 o
   7   6   3       20.47       14.55      4.51 o
   8   6   3      180.65      219.94     14.71 o
   9   6   3       92.78      109.96     14.76 o
  10   6   3      151.41      152.92     15.73 o
  11   6   3       46.88       48.37      5.62 o
 -11   7   3       23.80       29.81      5.88 o
 -10   7   3      118.97       98.66     13.12 o
  -9   7   3      179.08      169.87      6.91 o
  -8   7   3      155.50      122.24      8.99 o
  -7   7   3       10.15       16.16      5.79 o
  -6   7   3       50.42       49.86      5.54 o
  -5   7   3       56.52       63.23     12.83 o
  -4   7   3      317.65      402.07     42.99 o
  -3   7   3     1004.99      828.39    105.38 o
  -2   7   3        2.87        1.83      7.85 o
  -1   7   3     5449.22     4320.16    399.57 o
   0   7   3      133.88      146.31     15.69 o
   1   7   3     1062.56      703.55     89.92 o
   2   7   3     1174.04     1146.90    116.88 o
   3   7   3      600.84      553.49     88.11 o
   4   7   3        2.73        8.90      6.60 o
   5   7   3       24.36       32.91      7.52 o
   6   7   3       58.29       74.29     12.20 o
   7   7   3      806.73      982.49     88.88 o
   8   7   3        0.92        9.60      5.50 o
   9   7   3      321.37      306.89     34.02 o
  10   7   3       59.97       64.31      5.57 o
  11   7   3       27.03       10.97      5.53 o
 -11   8   3        0.23       -5.61      7.96 o
 -10   8   3       34.17       16.00     10.80 o
  -9   8   3        0.16       10.28     13.94 o
  -8   8   3      168.23      179.05      6.91 o
  -7   8   3       12.90       13.47      9.36 o
  -6   8   3        0.81       -3.59     23.05 o
  -5   8   3       23.61       44.64      7.84 o
  -4   8   3      540.40      451.79      9.55 o
  -3   8   3       59.65       78.65     28.43 o
  -2   8   3     4267.42     3377.43    338.02 o
  -1   8   3        3.13       -4.03      6.68 o
   0   8   3      391.71      295.07     22.70 o
   1   8   3      307.54      261.77     17.96 o
   2   8   3      973.55      828.35     88.06 o
   3   8   3       14.00       20.11      5.80 o
   4   8   3      246.78      242.07     15.34 o
   5   8   3      510.38      432.61     44.61 o
   6   8   3       93.26      133.99     12.21 o
   7   8   3        0.27       12.71      6.77 o
   8   8   3       96.18       84.23      6.45 o
   9   8   3        2.70       -0.69      9.23 o
  10   8   3      261.80      238.18     20.99 o
 -10   9   3       11.16       10.68      6.86 o
  -9   9   3       36.26       76.82     17.85 o
  -8   9   3      157.69      142.95      7.45 o
  -7   9   3        0.04        4.67      7.97 o
  -6   9   3        6.69       26.55     42.29 o
  -5   9   3       11.91       -5.89      5.89 o
  -4   9   3      129.69      140.28      8.57 o
  -3   9   3      569.96      432.41     24.09 o
  -2   9   3      219.45      133.94      7.97 o
  -1   9   3       25.50       19.05      6.45 o
   0   9   3       30.62       20.61      7.06 o
   1   9   3       74.26       64.19      6.94 o
   2   9   3      775.63      703.90     39.27 o
   3   9   3        7.12       12.73      5.73 o
   4   9   3      560.11      473.61     40.28 o
   5   9   3       53.11       40.33      5.33 o
   6   9   3      362.00      294.07     22.33 o
   7   9   3       15.83       14.61      5.27 o
   8   9   3        0.02       -8.73     18.07 o
   9   9   3       66.47       67.58      9.65 o
  10   9   3       31.70       23.02      6.00 o
 -10  10   3       60.90       81.52      8.70 o
  -9  10   3       72.28       84.45     25.13 o
  -8  10   3       59.15       44.18     17.68 o
  -7  10   3      635.52      647.36     21.15 o
  -6  10   3       21.11       17.94      6.40 o
  -5  10   3       96.20       95.36      9.19 o
  -4  10   3       16.01       16.15      6.35 o
  -3  10   3       16.88        8.07      8.32 o
  -2  10   3       77.94       68.28      8.58 o
  -1  10   3     1156.98      914.39     72.90 o
   0  10   3      145.57      120.25      7.20 o
   1  10   3      350.99      299.61     22.36 o
   2  10   3      104.23       76.62     12.33 o
   3  10   3      569.50      568.73     55.44 o
   4  10   3       43.49       34.80      5.53 o
   5  10   3      232.85      264.89     26.97 o
   6  10   3       89.73       90.54      5.74 o
   7  10   3       35.32       39.31      6.59 o
   8  10   3        8.35       13.37      9.69 o
   9  10   3      110.43      104.29     10.31 o
  -9  11   3       19.16       10.75     11.09 o
  -8  11   3      219.43      230.17     30.33 o
  -7  11   3        1.91       11.50     27.56 o
  -6  11   3      102.63      118.45     39.00 o
  -5  11   3      260.71      318.21     30.51 o
  -4  11   3      122.42      126.94     32.24 o
  -3  11   3       79.40       88.93     12.83 o
  -2  11   3      290.73      297.03      8.82 o
  -1  11   3       53.16       41.23      6.33 o
   0  11   3       42.74       41.04      7.23 o
   1  11   3       95.24       76.20      6.87 o
   2  11   3      791.71      727.62     43.78 o
   3  11   3       34.44       31.09      5.61 o
   4  11   3      474.07      508.08     21.11 o
   5  11   3      240.80      228.20     10.94 o
   6  11   3      101.56       78.11     20.28 o
   7  11   3       90.40       92.22     30.85 o
   8  11   3        0.23       -3.00      6.80 o
   9  11   3      183.84      155.31     36.23 o
  -9  12   3        5.65        0.91     17.85 o
  -8  12   3       27.41       36.99      6.98 o
  -7  12   3        0.70       19.22      9.19 o
  -6  12   3       78.60       59.21      6.54 o
  -5  12   3       70.76       93.91     28.08 o
  -4  12   3      230.56      198.95      9.88 o
  -3  12   3       14.70       23.44      7.83 o
  -2  12   3      346.77      298.23     37.44 o
  -1  12   3       35.87       44.90      6.24 o
   0  12   3       13.30       15.94      6.86 o
   1  12   3        0.60       -4.07      6.54 o
   2  12   3      107.04      104.31     11.80 o
   3  12   3      205.18      183.50     10.21 o
   4  12   3      153.18      128.12      7.25 o
   5  12   3       69.34       72.91     27.21 o
   6  12   3       68.00       96.82     35.19 o
   7  12   3        2.97       28.25      6.76 o
   8  12   3      170.44      162.18     13.00 o
  -8  13   3        2.83       16.02     17.16 o
  -7  13   3       30.42       40.14      7.11 o
  -6  13   3       29.34       39.60     10.75 o
  -5  13   3      118.35      149.04      8.58 o
  -4  13   3       76.45       85.45      8.21 o
  -3  13   3      232.91      218.42      8.81 o
  -2  13   3       17.30       16.91     19.93 o
  -1  13   3      520.83      509.16     12.32 o
   0  13   3       35.13       28.86      7.14 o
   1  13   3      414.42      383.16     20.40 o
   2  13   3      418.72      403.63     39.33 o
   3  13   3        3.17       11.74      6.55 o
   4  13   3       19.52       10.92     18.89 o
   5  13   3       20.54       19.59      5.88 o
   6  13   3        9.83        9.19     10.23 o
   7  13   3       64.43       56.61      6.13 o
   8  13   3      100.05       84.74     14.56 o
  -7  14   3       71.27       96.42      7.37 o
  -6  14   3        2.85        3.47      6.93 o
  -5  14   3       33.85       31.42      5.64 o
  -4  14   3        6.65        3.99     11.96 o
  -3  14   3      127.66      138.83      8.45 o
  -2  14   3       90.04      121.51      8.67 o
  -1  14   3      101.46       97.59      8.41 o
   0  14   3       91.66      109.67      7.39 o
   1  14   3      240.51      255.27     12.72 o
   2  14   3        5.91       11.06      6.47 o
   3  14   3      182.89      160.46      7.24 o
   4  14   3        0.31       -2.66      6.73 o
   5  14   3      224.83      243.74     13.87 o
   6  14   3       69.39       84.67      8.82 o
   7  14   3       56.20       64.55     17.68 o
  -6  15   3       54.16       84.63     21.32 o
  -5  15   3       86.75      102.39     16.99 o
  -4  15   3      366.76      414.90     52.34 o
  -3  15   3       30.76       39.91      8.08 o
  -2  15   3       58.77       64.82     13.87 o
  -1  15   3        1.17        2.96      9.22 o
   0  15   3       34.22       39.36      7.59 o
   1  15   3        0.27        4.85      7.22 o
   2  15   3      181.40      219.97     12.81 o
   3  15   3        4.89        8.94     16.47 o
   4  15   3       71.28       76.83     13.87 o
   5  15   3        0.14       -0.53      6.80 o
   6  15   3       27.64       24.85     16.47 o
  -5  16   3        2.22       16.55     16.12 o
  -4  16   3       37.23       48.20     14.56 o
  -3  16   3        9.99       29.55      8.45 o
  -2  16   3      124.60      148.02     13.17 o
  -1  16   3        5.73       17.50     15.08 o
   0  16   3       92.54       94.07      8.16 o
   1  16   3      194.06      211.19      8.19 o
   2  16   3       37.45       37.27      6.78 o
   3  16   3       22.20       33.30      8.70 o
   4  16   3        3.52       11.61     12.48 o
   5  16   3       55.38       47.09     12.31 o
  -3  17   3       99.48      111.28     13.17 o
  -2  17   3        2.09        7.63     12.13 o
  -1  17   3      150.59      175.06     13.52 o
   0  17   3       12.97       12.65     10.54 o
   1  17   3       34.00       32.07      7.63 o
   2  17   3        0.17        1.34      8.44 o
   3  17   3        2.62        7.46      9.36 o
 -12   0   4        0.79       22.29      8.45 o
 -10   0   4       83.64       92.77      8.45 o
  -8   0   4      726.60      697.39     30.16 o
  -6   0   4     1324.93     1320.53    144.38 o
  -4   0   4     2191.16     2277.92    173.33 o
  -2   0   4      463.31      747.73     20.11 o
   0   0   4       58.89       65.52     13.17 o
   2   0   4      112.71      182.63     14.04 o
   4   0   4      283.87      830.67     11.02 o
   6   0   4      896.98     1257.62    100.01 o
   8   0   4      146.88      221.31     10.40 o
  10   0   4      109.95      147.23      7.05 o
 -12   1   4       26.31       22.49     11.46 o
 -11   1   4        0.48        8.39      5.20 o
 -10   1   4      422.21      363.05     18.86 o
  -9   1   4        2.34        7.15     12.12 o
  -8   1   4      173.52      199.90      6.19 o
  -7   1   4       50.86       48.65      6.10 o
  -6   1   4       12.14       -0.84      9.61 o
  -5   1   4     3163.92     3304.53     74.57 o
  -4   1   4      185.31      176.49     13.71 o
  -3   1   4        1.14        1.71      6.26 o
  -2   1   4      114.30       99.86      9.47 o
   0   1   4    11528.38    16895.61     59.28 o
   1   1   4     3800.77     4919.09    430.61 o
   2   1   4      255.11      379.72     23.12 o
   3   1   4      210.26      252.14     41.03 o
   4   1   4      116.11      127.06      5.96 o
   5   1   4      691.41      958.46     39.74 o
   6   1   4      736.62     1041.14     67.15 o
   7   1   4      333.21      506.45     25.02 o
   8   1   4      968.18     1570.60     36.35 o
   9   1   4      401.93      558.40     24.63 o
  10   1   4      639.94      813.73     47.05 o
  11   1   4      148.83      181.98     15.91 o
 -12   2   4        0.19        1.34      5.36 o
 -11   2   4      374.88      299.10     11.74 o
 -10   2   4       13.41       25.20      8.21 o
  -9   2   4      521.54      454.72     24.54 o
  -8   2   4       15.67       12.85      7.46 o
  -7   2   4        1.58       18.97      5.98 o
  -6   2   4       25.81       22.54      8.65 o
  -5   2   4       75.99       78.46      5.69 o
  -4   2   4     1649.67     1913.43    251.60 o
  -3   2   4      999.77      885.41    140.28 o
  -2   2   4     2600.30     2800.60    319.06 o
  -1   2   4     1882.06     2280.20    498.84 o
   0   2   4      393.70      280.07     81.64 o
   1   2   4     1292.96     1580.34    222.80 o
   2   2   4      548.32      788.98     64.95 o
   3   2   4      289.98      342.89     19.85 o
   4   2   4      737.46     1162.28     95.98 o
   5   2   4       16.15        9.00      5.26 o
   6   2   4       47.14       80.95     12.91 o
   7   2   4     2071.58     3054.19    221.91 o
   8   2   4       34.22       40.57      5.60 o
   9   2   4      629.02      816.26     65.23 o
  10   2   4      109.47      131.85     16.21 o
  11   2   4      366.63      424.08     24.57 o
 -12   3   4      137.13      106.21     14.20 o
 -11   3   4        1.60       -5.57      6.60 o
 -10   3   4      154.81      145.32     11.26 o
  -9   3   4       68.74       80.13      5.15 o
  -8   3   4      276.60      243.36     12.76 o
  -7   3   4       87.50       77.24      6.07 o
  -6   3   4      113.17      114.39      7.31 o
  -5   3   4      514.10      651.97     29.35 o
  -4   3   4     4544.25     4672.54    200.79 o
  -3   3   4     3859.99     5006.65    516.70 o
  -2   3   4      876.58      784.61     19.41 o
  -1   3   4     5998.73     6139.09   2589.34 o
   0   3   4     3110.38     2924.77    226.19 o
   1   3   4      484.76      454.31     64.76 o
   2   3   4      464.61      404.02     72.27 o
   3   3   4      442.78      494.41     90.46 o
   4   3   4      167.08      212.40     21.01 o
   5   3   4     1778.55     2290.45    174.37 o
   6   3   4      971.85     1449.92     92.47 o
   7   3   4      559.00      827.52     44.23 o
   8   3   4      110.85      151.98     12.12 o
   9   3   4      112.07      126.38     18.01 o
  10   3   4      378.95      404.72     47.88 o
  11   3   4       72.68       62.90      9.26 o
 -12   4   4      104.91       77.30     13.17 o
 -11   4   4      108.31       90.61     11.31 o
 -10   4   4       16.39       29.14     10.16 o
  -9   4   4      405.80      386.97     12.16 o
  -8   4   4      379.68      323.40     18.51 o
  -7   4   4        0.48       -1.16      5.25 o
  -6   4   4     1399.65     1267.20     76.35 o
  -5   4   4      364.89      423.54     24.60 o
  -4   4   4     4393.21     5128.71    462.47 o
  -3   4   4      224.35      300.47     57.83 o
  -2   4   4       48.80       66.55     22.14 o
  -1   4   4       65.63       21.69      8.32 o
   0   4   4       69.15       95.79      7.69 o
   1   4   4     1109.35      709.03    134.50 o
   2   4   4     4106.81     3833.78    701.65 o
   3   4   4        2.15       -2.07      7.51 o
   4   4   4     3389.89     4378.80    110.24 o
   5   4   4      805.35     1059.56     63.20 o
   6   4   4      195.09      306.21     19.16 o
   7   4   4     1486.99     1970.36     99.21 o
   8   4   4       19.19       40.81      5.08 o
   9   4   4      227.89      295.36     27.77 o
  10   4   4       64.38       79.42      6.85 o
  11   4   4       39.14       35.85      7.20 o
 -11   5   4       60.36       55.87      5.44 o
 -10   5   4       53.31       48.81      5.32 o
  -9   5   4       84.92       73.93      5.24 o
  -8   5   4      145.74      157.01      9.60 o
  -7   5   4      840.81      759.66     25.52 o
  -6   5   4        5.91       21.65     10.61 o
  -5   5   4     2838.10     2492.59     96.61 o
  -4   5   4     1152.50     1176.44     64.41 o
  -3   5   4     1797.89     1515.39    294.11 o
  -2   5   4       15.29       12.15      7.27 o
  -1   5   4        4.34        2.08      6.69 o
   0   5   4     2005.28     1672.24    148.46 o
   1   5   4     4042.31     3860.76     18.63 o
   2   5   4       26.78       14.26      6.05 o
   3   5   4      957.01      957.33    151.76 o
   4   5   4      329.58      300.35     36.07 o
   5   5   4     2956.04     3529.26    174.01 o
   6   5   4      205.81      252.84     26.33 o
   7   5   4        1.36       10.85      5.46 o
   8   5   4       57.85       75.89      5.75 o
   9   5   4       29.78       49.02      5.02 o
  10   5   4        1.75       -1.77      5.80 o
  11   5   4       19.21       34.33      6.15 o
 -11   6   4       76.72       74.12     10.69 o
 -10   6   4        4.51       -6.29      6.29 o
  -9   6   4       16.60       29.09      5.86 o
  -8   6   4      203.46      172.01      8.43 o
  -7   6   4      171.36      150.57     20.54 o
  -6   6   4        4.41       17.10      7.16 o
  -5   6   4      403.01      454.18     20.69 o
  -4   6   4      643.23      426.45     44.98 o
  -3   6   4      683.37      591.27     57.21 o
  -2   6   4      303.91      243.46     25.52 o
  -1   6   4     1565.88     1191.93    241.91 o
   0   6   4        5.81       12.71      6.18 o
   1   6   4       20.64       10.80      6.94 o
   2   6   4      130.12      152.34     22.19 o
   3   6   4       89.80      106.12      6.94 o
   4   6   4     1454.31     1472.35    119.43 o
   5   6   4       42.08       32.82      7.71 o
   6   6   4      297.33      289.31     31.51 o
   7   6   4       96.74      100.11      5.71 o
   8   6   4       80.32      124.62     13.51 o
   9   6   4      121.14      140.62     17.38 o
  10   6   4       54.63       51.08     10.74 o
  11   6   4      230.46      203.43     19.25 o
 -11   7   4        0.23       14.09      7.08 o
 -10   7   4      165.48      138.70      8.10 o
  -9   7   4        0.93       -0.54      5.12 o
  -8   7   4      119.20      118.27      6.39 o
  -7   7   4       48.11       53.82      8.76 o
  -6   7   4        3.10       -1.67      8.73 o
  -5   7   4        5.03       37.85     18.72 o
  -4   7   4      455.76      343.51     58.24 o
  -3   7   4        1.77        7.57      6.80 o
  -2   7   4     2742.69     2280.74    369.99 o
  -1   7   4      364.02      321.02     40.53 o
   0   7   4     4105.73     3571.44    142.78 o
   1   7   4      778.61      740.75     80.08 o
   2   7   4      189.59      182.87     13.66 o
   3   7   4        0.18        9.98      5.84 o
   4   7   4       14.50       25.63      5.80 o
   5   7   4      246.06      203.62     26.28 o
   6   7   4       81.69      101.08      6.73 o
   7   7   4        8.29       30.51      8.82 o
   8   7   4      577.18      622.46     43.13 o
   9   7   4       11.92       29.80     15.31 o
  10   7   4      185.22      162.03      9.11 o
 -11   8   4       18.07        8.67     18.03 o
 -10   8   4       26.77       19.18      8.47 o
  -9   8   4      147.25      123.01      5.64 o
  -8   8   4       50.92       44.33      6.59 o
  -7   8   4      161.26      171.23     15.25 o
  -6   8   4        0.39        3.12      5.55 o
  -5   8   4        0.41       -7.58     18.37 o
  -4   8   4     1459.67     1123.08    234.69 o
  -3   8   4     4025.54     3336.35    660.72 o
  -2   8   4        2.48       -1.21      6.51 o
  -1   8   4     2808.88     2177.90    137.80 o
   0   8   4      288.82      214.77      7.53 o
   1   8   4      442.07      328.38     22.82 o
   2   8   4      138.82      100.38      6.19 o
   3   8   4      188.27      213.08     31.67 o
   4   8   4      269.73      274.95     12.33 o
   5   8   4      148.23      133.66     14.25 o
   6   8   4      212.68      198.73     16.20 o
   7   8   4       14.14       21.69      9.85 o
   8   8   4       75.24       73.26     13.18 o
   9   8   4      206.93      209.68     26.13 o
  10   8   4        3.24       16.89     14.03 o
 -10   9   4        0.62       12.79      6.80 o
  -9   9   4       10.82       24.04      6.66 o
  -8   9   4       86.04       59.66     15.25 o
  -7   9   4      523.79      481.92     67.08 o
  -6   9   4        0.27        6.99     16.99 o
  -5   9   4        2.05        4.84     12.31 o
  -4   9   4      349.24      384.15      9.07 o
  -3   9   4       19.14       19.41      8.33 o
  -2   9   4       13.17       11.56      7.39 o
  -1   9   4      255.61      218.80     25.92 o
   0   9   4        0.48        6.05      7.64 o
   1   9   4      312.97      254.26     33.46 o
   2   9   4       21.14       24.23      5.80 o
   3   9   4      814.60      766.00     74.08 o
   4   9   4        0.35        8.72      5.59 o
   5   9   4      660.43      529.28     42.23 o
   6   9   4        8.75       42.39     12.85 o
   7   9   4      211.82      187.84      6.59 o
   8   9   4      264.29      202.80      5.94 o
   9   9   4       89.80       67.38      9.61 o
  10   9   4      323.83      281.38     22.90 o
 -10  10   4        1.63        2.83      6.98 o
  -9  10   4        0.62        7.97      9.36 o
  -8  10   4      262.21      214.20     13.17 o
  -7  10   4        0.02       18.01      7.96 o
  -6  10   4      412.74      417.24     56.16 o
  -5  10   4       36.06       38.90      6.54 o
  -4  10   4      311.89      247.47     21.32 o
  -3  10   4      104.14      110.43     20.11 o
  -2  10   4      134.40       96.69      5.86 o
  -1  10   4      204.20      170.69     14.59 o
   0  10   4       12.83       16.85      6.72 o
   1  10   4       56.54       67.55      6.87 o
   2  10   4      332.40      340.84     13.81 o
   3  10   4      452.27      474.47     39.28 o
   4  10   4      705.22      635.24     41.58 o
   5  10   4       39.76       32.26      8.91 o
   6  10   4      120.85      152.13      9.54 o
   7  10   4       20.69       30.24      5.89 o
   8  10   4      354.99      310.82     29.04 o
   9  10   4       14.07       15.81      6.32 o
  -9  11   4       23.84       44.80     13.69 o
  -8  11   4        0.24       17.04      8.21 o
  -7  11   4      335.93      309.22     37.79 o
  -6  11   4       21.89       33.86      7.80 o
  -5  11   4      120.42      141.54     12.83 o
  -4  11   4       27.80       62.93     16.81 o
  -3  11   4      437.30      383.02     55.64 o
  -2  11   4       11.46       36.78      7.97 o
  -1  11   4      210.39      228.25     20.22 o
   0  11   4      352.20      313.18     23.74 o
   1  11   4       57.87       44.10      5.72 o
   2  11   4      664.44      562.13    104.22 o
   3  11   4      176.67      165.76     13.29 o
   4  11   4       11.06       10.97      6.24 o
   5  11   4      359.50      353.85     21.24 o
   6  11   4        1.01        2.18      6.10 o
   7  11   4       22.77       31.63      5.44 o
   8  11   4      197.09      158.14      7.11 o
   9  11   4      107.33       70.25      7.75 o
  -9  12   4      182.24      179.62     44.55 o
  -8  12   4        9.72       26.86     19.59 o
  -7  12   4        7.64       40.48     14.56 o
  -6  12   4        5.30       -0.88     24.27 o
  -5  12   4       75.20       65.07      6.54 o
  -4  12   4       20.23       15.49     27.39 o
  -3  12   4      145.18       97.45      6.13 o
  -2  12   4       31.46       52.82     13.00 o
  -1  12   4      775.95      748.15    111.79 o
   0  12   4       11.00        4.39      7.95 o
   1  12   4      131.10      129.39      8.03 o
   2  12   4       43.00       33.29      6.29 o
   3  12   4      154.24      192.56     20.56 o
   4  12   4      133.07      111.82      6.65 o
   5  12   4        0.99        2.76      6.20 o
   6  12   4        6.32        3.01      4.83 o
   7  12   4        0.27       15.53      8.21 o
   8  12   4        0.02       17.75      6.80 o
  -8  13   4       32.07       12.83      8.82 o
  -7  13   4      119.92      155.36      8.70 o
  -6  13   4        3.08       -2.94      6.80 o
  -5  13   4       70.76       81.25      9.71 o
  -4  13   4      119.81      143.70     32.76 o
  -3  13   4       93.51       87.50      5.76 o
  -2  13   4      141.89      159.68     15.95 o
  -1  13   4       15.01       11.71      7.50 o
   0  13   4      331.57      337.58     19.84 o
   1  13   4      129.68      152.07      9.53 o
   2  13   4      267.61      235.73     12.21 o
   3  13   4      216.27      218.01      7.12 o
   4  13   4       58.67       53.77      9.66 o
   5  13   4       19.56       20.45      8.09 o
   6  13   4       13.41       -6.41     16.81 o
   7  13   4       43.13       39.29      7.80 o
  -7  14   4       43.62       63.67     14.21 o
  -6  14   4        5.17       28.35     15.25 o
  -5  14   4        0.63       14.75      8.21 o
  -4  14   4      226.84      260.70      9.07 o
  -3  14   4       99.40       94.20     15.43 o
  -2  14   4       22.39       21.15      7.97 o
  -1  14   4       24.30       17.98      7.53 o
   0  14   4       65.65       79.28     10.65 o
   1  14   4      233.12      221.16      7.92 o
   2  14   4      353.70      327.91     16.47 o
   3  14   4       24.03       18.75      6.39 o
   4  14   4      169.62      203.27     15.50 o
   5  14   4       43.34       45.95     14.21 o
   6  14   4      245.48      280.50     12.65 o
   7  14   4       18.04       14.56      6.37 o
  -6  15   4        4.63       -3.30      8.70 o
  -5  15   4      267.02      288.07      7.99 o
  -4  15   4       28.57       17.30      7.05 o
  -3  15   4      161.86      184.80     10.57 o
  -2  15   4        5.94       11.79     11.79 o
  -1  15   4        9.65        8.09      8.82 o
   0  15   4        0.93       10.75      7.44 o
   1  15   4       51.76       58.00      6.94 o
   2  15   4       30.75       28.46      6.87 o
   3  15   4       38.45       42.11      5.96 o
   4  15   4        4.49        6.86      9.36 o
   5  15   4       56.88       56.99     13.87 o
   6  15   4       34.89       49.57     12.48 o
  -5  16   4        0.05        8.25     17.68 o
  -4  16   4       91.83       89.78     14.56 o
  -3  16   4       11.33       39.52     11.79 o
  -2  16   4        1.07        8.32     11.79 o
  -1  16   4      157.81      186.85     12.83 o
   0  16   4       18.28       13.41      7.23 o
   1  16   4       99.77      132.25      8.36 o
   2  16   4       41.82       45.64      6.68 o
   3  16   4       76.38       79.18     20.80 o
   4  16   4        5.11        9.33      6.86 o
  -3  17   4        1.50        5.55     12.13 o
  -2  17   4       88.26      106.08     12.83 o
  -1  17   4        4.84       23.92     12.48 o
   0  17   4      109.56       86.80     25.87 o
   1  17   4        0.04        0.09      6.65 o
   2  17   4       21.25       29.30      7.36 o
 -11   0   5      177.95      146.59     11.27 o
  -9   0   5      590.75      576.76     24.44 o
  -7   0   5       42.35       44.69      7.45 o
  -5   0   5     1972.18     2162.21    376.64 o
  -3   0   5     1419.57     1438.39    390.16 o
   1   0   5      396.89      459.85    144.56 o
   3   0   5      782.95     1807.54     21.67 o
   5   0   5     2574.59     4170.38     73.32 o
   7   0   5     2828.41     4182.80    147.15 o
   9   0   5      541.48      798.98     51.82 o
  11   0   5       14.32        9.44     17.68 o
 -12   1   5       18.09       15.00      6.30 o
 -11   1   5       60.47       60.27      6.99 o
 -10   1   5       21.66       25.00      6.49 o
  -9   1   5      320.22      290.93      5.56 o
  -8   1   5       82.37       75.00      6.20 o
  -7   1   5      134.36      119.22      9.50 o
  -6   1   5      551.09      523.76     23.87 o
  -5   1   5       33.12       23.59      5.01 o
  -4   1   5     2863.99     2912.78    178.03 o
  -3   1   5       96.84       69.09     11.33 o
  -2   1   5     2519.50     2176.17     62.57 o
   0   1   5      428.83      214.23     12.48 o
   1   1   5     2311.04     2734.56    497.47 o
   2   1   5     3121.24     3953.11    715.25 o
   3   1   5      673.94      810.66     27.37 o
   4   1   5     2528.05     4032.44    144.46 o
   5   1   5       40.10       60.40      4.49 o
   6   1   5     1497.21     1928.98    142.30 o
   7   1   5      507.33      819.09     43.15 o
   8   1   5     1313.65     1901.33    164.27 o
   9   1   5      191.27      277.16     19.56 o
  10   1   5       31.71       50.16      7.28 o
  11   1   5      128.79      152.07      7.69 o
 -12   2   5       77.59       74.02     11.16 o
 -11   2   5       21.53       17.08      4.81 o
 -10   2   5      967.12      844.89     27.74 o
  -9   2   5      152.02      146.82      6.06 o
  -8   2   5      326.41      320.45     13.36 o
  -7   2   5       35.46       27.48      6.55 o
  -6   2   5      824.93      833.89     51.34 o
  -5   2   5      483.20      449.26     14.36 o
  -4   2   5        0.04        2.58      6.83 o
  -3   2   5       82.89       78.76      6.89 o
  -2   2   5      545.61      508.20     12.83 o
  -1   2   5       24.19       25.29     10.29 o
   0   2   5     8524.89     9446.35   1589.93 o
   1   2   5     3685.49     4160.10    761.37 o
   2   2   5      657.48      734.37     64.60 o
   3   2   5     1501.91     2319.08    242.53 o
   4   2   5      869.87     1031.58     73.40 o
   5   2   5      496.54      640.78     61.19 o
   6   2   5      221.11      343.58     24.40 o
   7   2   5      318.74      389.91     31.92 o
   8   2   5      991.34     1500.52    117.97 o
   9   2   5        3.86       13.94      9.31 o
  10   2   5      226.88      279.70     23.73 o
  11   2   5        2.92       15.29      4.87 o
 -12   3   5        0.48        4.65      8.46 o
 -11   3   5       46.10       45.52      6.11 o
 -10   3   5        4.56       -5.17      5.17 o
  -9   3   5      648.15      569.58     15.51 o
  -8   3   5       55.83       57.33     13.81 o
  -7   3   5      314.38      332.75      8.06 o
  -6   3   5        2.77       14.46      7.66 o
  -5   3   5       10.21        9.92      4.71 o
  -4   3   5      178.91      266.37     17.53 o
  -3   3   5       70.62       66.14     11.62 o
  -2   3   5     1013.87     1477.79     19.76 o
  -1   3   5     1280.92      640.33    221.51 o
   0   3   5     4241.53     5203.19    484.97 o
   1   3   5     3260.37     3918.24    304.11 o
   2   3   5       88.31       98.90     13.75 o
   3   3   5      658.35      903.56     74.15 o
   4   3   5      233.98      342.45     16.01 o
   5   3   5        1.98       -0.50      6.15 o
   6   3   5     2098.62     2663.97    159.41 o
   7   3   5       37.95       35.78      4.58 o
   8   3   5       65.06       68.84      4.67 o
   9   3   5      154.44      173.73      9.89 o
  10   3   5       17.30       19.82      5.14 o
  11   3   5      181.55      231.16     15.16 o
 -11   4   5      176.84      151.06     11.26 o
 -10   4   5       57.16       47.75      5.76 o
  -9   4   5       60.37       65.55      7.41 o
  -8   4   5      295.02      287.03     10.11 o
  -7   4   5      288.75      258.26      5.30 o
  -6   4   5      175.70      193.40     13.31 o
  -5   4   5     2795.65     2646.97    135.37 o
  -4   4   5      141.98      143.09     13.63 o
  -3   4   5      575.45      608.71     67.24 o
  -2   4   5       49.05       64.97     12.55 o
  -1   4   5      489.22      306.15     49.22 o
   0   4   5     1070.21      826.62    229.07 o
   1   4   5      476.13      452.76     59.28 o
   2   4   5      676.03      802.88     58.01 o
   3   4   5     1525.24     1373.13     44.03 o
   4   4   5      118.49      156.27     22.77 o
   5   4   5     2090.22     2279.47     92.67 o
   6   4   5      381.94      464.90     56.75 o
   7   4   5      117.49      119.18     16.56 o
   8   4   5      206.52      272.90     18.51 o
   9   4   5       37.87       40.70      5.40 o
  10   4   5       38.88       36.37      7.50 o
  11   4   5       10.29        5.23      6.65 o
 -11   5   5       25.73       12.88      6.02 o
 -10   5   5        9.60        4.10      6.52 o
  -9   5   5        1.32       19.44     12.12 o
  -8   5   5      344.30      337.86      6.23 o
  -7   5   5       87.94       90.62      8.38 o
  -6   5   5     2731.06     2515.40     59.26 o
  -5   5   5      576.45      545.07     71.54 o
  -4   5   5     1705.51     1703.09    119.71 o
  -3   5   5        3.28        6.53      6.31 o
  -2   5   5     1819.92     1781.26    201.61 o
  -1   5   5      948.16      687.48     85.97 o
   0   5   5       32.58       77.60     21.89 o
   1   5   5      717.33      646.84    125.49 o
   2   5   5     2474.68     2068.13    252.80 o
   3   5   5        0.22        5.94      7.61 o
   4   5   5     2252.16     2260.30    267.65 o
   5   5   5     2057.44     2149.26    260.73 o
   6   5   5      150.39      176.25     13.51 o
   7   5   5      295.51      363.77     54.49 o
   8   5   5      336.60      399.45     33.32 o
   9   5   5       25.33       39.89      5.67 o
  10   5   5       11.46       24.67      7.51 o
  11   5   5        0.37        2.31      4.96 o
 -11   6   5       39.12       51.17     10.67 o
 -10   6   5       91.76       94.76      6.27 o
  -9   6   5        4.61       -3.70      9.53 o
  -8   6   5       37.90       44.35      5.67 o
  -7   6   5        7.48        8.62      6.33 o
  -6   6   5     4052.99     3648.72     90.90 o
  -5   6   5      267.39      213.82     10.20 o
  -4   6   5      122.08      120.43      7.95 o
  -3   6   5      774.84      723.14     41.98 o
  -2   6   5      904.55      564.34     58.50 o
  -1   6   5      292.44      258.01     59.42 o
   0   6   5      413.34      279.25     20.96 o
   1   6   5       88.07       78.80      7.14 o
   2   6   5      892.17      791.37     46.89 o
   3   6   5     1250.22     1181.09    139.14 o
   4   6   5      316.01      324.12     38.65 o
   5   6   5     1816.22     1624.12    231.40 o
   6   6   5      260.80      233.91     42.26 o
   7   6   5      421.55      400.01     56.49 o
   8   6   5       41.02       68.22      7.39 o
   9   6   5       73.54       56.13      4.46 o
  10   6   5      124.46      132.36      8.91 o
 -11   7   5       50.57       44.07      6.50 o
 -10   7   5       11.51       16.75      5.72 o
  -9   7   5      378.80      348.70     15.19 o
  -8   7   5       46.97       58.23      5.27 o
  -7   7   5      402.34      403.76     18.73 o
  -6   7   5       41.50       53.89      6.28 o
  -5   7   5       35.38       24.13      6.04 o
  -4   7   5      214.00      209.84     13.11 o
  -3   7   5      917.32      659.49     14.41 o
  -2   7   5        3.30       18.38      6.54 o
  -1   7   5     3913.96     2779.48    446.61 o
   0   7   5      181.15      168.70     16.64 o
   1   7   5      843.51      694.04     34.49 o
   2   7   5      375.72      312.59     22.87 o
   3   7   5     1120.69      940.91    120.21 o
   4   7   5      700.86      666.46     75.79 o
   5   7   5        0.64       -3.55      5.50 o
   6   7   5       91.61       91.28      9.51 o
   7   7   5        3.06       16.08     19.42 o
   8   7   5      387.89      390.30     22.15 o
   9   7   5      278.44      292.21     21.98 o
  10   7   5        1.80       14.82      7.63 o
 -10   8   5      105.50       72.61      6.75 o
  -9   8   5        1.58       19.06     14.62 o
  -8   8   5      210.18      185.65     20.62 o
  -7   8   5        0.75        5.26      6.59 o
  -6   8   5       70.41       42.05     10.23 o
  -5   8   5      532.21      465.44     65.86 o
  -4   8   5      155.44      133.33     17.85 o
  -3   8   5      526.25      557.41     53.28 o
  -2   8   5     1918.06     1774.52    304.03 o
  -1   8   5       36.39       22.61      7.38 o
   0   8   5     1608.17     1683.58    118.75 o
   1   8   5      188.96      199.35     21.09 o
   2   8   5      363.43      267.27     10.86 o
   3   8   5       24.01       24.22      5.26 o
   4   8   5        1.48       -0.47      6.34 o
   5   8   5      163.85      135.34     15.89 o
   6   8   5      171.31      161.94     21.23 o
   7   8   5       76.32       99.20     17.50 o
   8   8   5       39.49       34.93      7.50 o
   9   8   5       30.05       53.30     23.43 o
  10   8   5      155.73      142.64      7.74 o
 -10   9   5        3.55      -11.10     23.05 o
  -9   9   5       91.99      120.22     14.73 o
  -8   9   5       63.64       61.87     12.83 o
  -7   9   5       70.65       41.01      5.76 o
  -6   9   5      259.09      256.62     32.93 o
  -5   9   5      223.48      204.98     47.84 o
  -4   9   5       58.68       87.17      8.09 o
  -3   9   5      729.60      837.03     36.92 o
  -2   9   5      520.56      454.81     74.03 o
  -1   9   5       55.13       46.60     10.34 o
   0   9   5      668.83      572.63     45.34 o
   1   9   5        9.23       19.29      5.96 o
   2   9   5        0.76        6.42      5.14 o
   3   9   5        3.33       10.48      5.86 o
   4   9   5      234.84      216.38     21.32 o
   5   9   5       20.18       29.63      8.45 o
   6   9   5      606.72      579.56     73.55 o
   7   9   5      105.63      105.09      8.35 o
   8   9   5      441.31      334.95     44.06 o
   9   9   5      537.06      494.60     34.42 o
 -10  10   5      115.48      113.48     10.23 o
  -9  10   5       16.60       37.65      8.45 o
  -8  10   5        0.12       -5.62     15.25 o
  -7  10   5      192.79      242.39      8.45 o
  -6  10   5        2.47        1.89      7.96 o
  -5  10   5      302.51      281.37     52.34 o
  -4  10   5       60.61       47.94     10.23 o
  -3  10   5     1262.17     1344.31     72.97 o
  -2  10   5        7.66        8.19      7.08 o
  -1  10   5      207.32      189.87      8.42 o
   0  10   5      443.53      385.68     12.94 o
   1  10   5       25.86       21.30      5.35 o
   2  10   5      112.97       89.45      9.36 o
   3  10   5      253.62      222.16     11.56 o
   4  10   5        7.31       14.54      4.55 o
   5  10   5      334.19      304.06     20.21 o
   6  10   5        3.32       12.69      6.67 o
   7  10   5      176.07      213.63     19.96 o
   8  10   5       11.29        4.18      5.80 o
   9  10   5       22.01       15.30      7.27 o
  -9  11   5      123.91      134.18     13.69 o
  -8  11   5      157.06      161.02      8.49 o
  -7  11   5       36.24       27.81      6.80 o
  -6  11   5      139.82      140.41     39.87 o
  -5  11   5       25.97       30.98      5.89 o
  -4  11   5       39.05       40.32     10.05 o
  -3  11   5      224.14      187.27     21.84 o
  -2  11   5      374.96      406.76     69.68 o
  -1  11   5      452.44      449.25     89.87 o
   0  11   5        5.70       16.16      6.47 o
   1  11   5      739.27      710.55     58.12 o
   2  11   5        0.11        7.55      6.50 o
   3  11   5     1018.30     1080.46     72.85 o
   4  11   5      228.23      216.93     25.29 o
   5  11   5        1.33       -1.80      4.58 o
   6  11   5       92.45       87.92      7.12 o
   7  11   5       12.71        8.62      5.12 o
   8  11   5       22.32       20.84      7.57 o
  -8  12   5       27.62       31.30      6.80 o
  -7  12   5        5.01        8.36      6.73 o
  -6  12   5       17.98       27.15     15.08 o
  -5  12   5       57.32       57.20      8.09 o
  -4  12   5       59.12       68.17      6.47 o
  -3  12   5       34.74       57.55      8.09 o
  -2  12   5      199.48      193.43     12.48 o
  -1  12   5        0.41        0.22      5.63 o
   0  12   5      383.04      369.48     24.77 o
   1  12   5       35.74       36.36      6.60 o
   2  12   5      559.94      522.97     60.40 o
   3  12   5      217.36      219.70     15.66 o
   4  12   5      293.97      298.34     10.96 o
   5  12   5       34.42       54.26      6.21 o
   6  12   5       25.55       44.34      8.15 o
   7  12   5        2.75       13.11     11.94 o
   8  12   5       42.80       42.39      7.50 o
  -8  13   5        5.93       21.46      8.15 o
  -7  13   5       28.19       44.30      8.33 o
  -6  13   5       33.61       35.59      6.86 o
  -5  13   5        0.08        1.47      8.21 o
  -4  13   5      228.10      259.51     42.99 o
  -3  13   5       15.67        9.01      5.64 o
  -2  13   5       59.68       45.41      8.32 o
  -1  13   5      272.87      245.29     50.77 o
   0  13   5        2.12        3.29      6.83 o
   1  13   5       85.01       89.20      7.11 o
   2  13   5       12.70        6.12      5.72 o
   3  13   5      325.19      317.42     12.02 o
   4  13   5        3.56        9.25      6.09 o
   5  13   5        4.05        9.76      6.62 o
   6  13   5       27.30       33.72      7.27 o
   7  13   5        0.33       15.05      9.71 o
  -7  14   5       69.57       83.47      8.82 o
  -6  14   5       48.06       61.48      6.13 o
  -5  14   5       67.85       70.17     14.21 o
  -4  14   5       20.25       37.62      8.33 o
  -3  14   5      400.96      381.94     13.00 o
  -2  14   5       54.27       52.34     12.13 o
  -1  14   5       13.62       11.27      7.73 o
   0  14   5      221.46      192.82      8.43 o
   1  14   5       16.17       21.76      6.67 o
   2  14   5       58.68       37.88      7.88 o
   3  14   5       87.85       82.69      6.75 o
   4  14   5       19.50       27.13      5.23 o
   5  14   5      173.99      121.28      6.88 o
   6  14   5       17.90      290.13    156.86 o
  -6  15   5      158.62      155.16     21.84 o
  -5  15   5        0.47       23.52      6.86 o
  -4  15   5      225.25      232.75     21.15 o
  -3  15   5        5.50       13.17     11.79 o
  -2  15   5       64.88       60.66     12.13 o
  -1  15   5      113.98      141.22     13.17 o
   0  15   5        8.34        3.32      6.54 o
   1  15   5       24.08       33.53      6.74 o
   2  15   5       19.42       16.94      6.37 o
   3  15   5       22.71       26.21      6.48 o
   4  15   5       10.02        9.96      6.22 o
   5  15   5        1.74       -0.60      8.70 o
  -4  16   5       19.38       38.48     12.13 o
  -3  16   5       33.57       36.05     12.48 o
  -2  16   5       49.58       76.96     12.48 o
  -1  16   5       36.62       51.30     12.48 o
   0  16   5      122.35      125.96     28.57 o
   1  16   5        2.46       14.54      7.27 o
   2  16   5       71.12       88.64     13.61 o
   3  16   5        0.66        0.71      6.82 o
   4  16   5       21.15        0.98     11.61 o
  -2  17   5        1.51      -12.83     12.83 o
  -1  17   5       86.60       79.73     13.17 o
   0  17   5        0.29        3.95      8.05 o
   1  17   5       16.52       14.09      6.88 o
   2  17   5       11.58       24.96     12.83 o
 -12   0   6      115.69       84.59      8.49 o
 -10   0   6       66.62       59.52      8.32 o
  -8   0   6      324.36      349.42     13.35 o
  -6   0   6       28.70       26.35      8.33 o
  -4   0   6      194.40      122.96     16.47 o
  -2   0   6     1610.88     1490.27     21.15 o
   0   0   6      603.75      470.06     12.48 o
   2   0   6     1390.94     2292.61    148.37 o
   4   0   6      104.76      129.45      7.16 o
   6   0   6     3020.64     4950.15    231.39 o
   8   0   6      964.89     1367.03      9.80 o
  10   0   6      307.49      425.76     16.99 o
 -12   1   6        9.36       11.05      8.57 o
 -11   1   6      218.68      183.20      9.36 o
 -10   1   6       96.13       91.90      7.42 o
  -9   1   6       42.09       40.43      5.05 o
  -8   1   6        8.79       10.71      5.05 o
  -7   1   6      405.97      424.56     25.57 o
  -6   1   6      515.27      438.08     28.17 o
  -5   1   6      680.19      587.53     28.52 o
  -4   1   6       73.68       89.86     11.26 o
  -3   1   6     2492.98     1956.21     43.68 o
  -2   1   6      133.73      166.39     10.40 o
   0   1   6     2965.76     2483.78     20.11 o
   1   1   6      139.31      223.37     39.84 o
   2   1   6     3053.50     3595.13    641.90 o
   3   1   6     1029.70     1621.00    120.97 o
   4   1   6      755.49     1114.97    107.83 o
   5   1   6      342.68      535.75     17.61 o
   6   1   6       79.93      101.07      6.50 o
   7   1   6      989.87     1508.24    147.00 o
   8   1   6      190.91      260.32     11.26 o
   9   1   6      134.37      192.50      8.49 o
  10   1   6       43.04       75.13      9.83 o
  11   1   6       17.82       28.65     10.01 o
 -12   2   6       31.89       36.00      8.40 o
 -11   2   6      125.91       96.35      4.80 o
 -10   2   6       77.90       84.54      5.98 o
  -9   2   6      836.50      737.79     17.21 o
  -8   2   6       43.37       51.23      5.63 o
  -7   2   6      475.96      484.00     18.96 o
  -6   2   6       99.30       86.83      6.75 o
  -5   2   6     1015.89      856.65     80.50 o
  -4   2   6        0.57        2.14      7.17 o
  -3   2   6      434.49      375.53     69.16 o
  -2   2   6        0.15       -7.97      9.36 o
  -1   2   6       81.43       93.25     13.17 o
   0   2   6     6888.61     7174.71     33.28 o
   1   2   6     2450.65     2127.51    298.05 o
   2   2   6     1148.59     1043.24    163.53 o
   3   2   6     2437.15     3319.17    221.37 o
   4   2   6       23.04       52.81      6.00 o
   5   2   6      885.62     1310.94     70.58 o
   6   2   6       46.06       70.49      6.29 o
   7   2   6      173.17      259.07     24.07 o
   8   2   6      272.95      376.55     54.44 o
   9   2   6        0.49       19.96      7.01 o
  10   2   6        0.60        7.19      6.53 o
  11   2   6      212.81      237.24      9.06 o
 -11   3   6      139.00      135.45      6.32 o
 -10   3   6      140.58      139.55      6.40 o
  -9   3   6       20.32       35.03      5.72 o
  -8   3   6      557.43      502.47     11.86 o
  -7   3   6        7.49       16.80      5.06 o
  -6   3   6      358.26      351.49     13.48 o
  -5   3   6       32.11       27.07      5.35 o
  -4   3   6      140.31      118.96      5.79 o
  -3   3   6      981.76      884.02     66.99 o
  -2   3   6       65.72       58.77     10.05 o
  -1   3   6     4635.65     3805.38   1009.98 o
   0   3   6     4123.92     2256.68    573.54 o
   1   3   6      163.34      137.41     22.76 o
   2   3   6     5789.88     7774.58    421.07 o
   3   3   6       27.08       18.96     10.43 o
   4   3   6     2128.00     2451.38    244.87 o
   5   3   6      324.36      442.18     34.02 o
   6   3   6      610.82      879.99     74.65 o
   7   3   6      502.48      713.06     60.74 o
   8   3   6        0.41       12.97      4.74 o
   9   3   6       26.43       46.04      6.10 o
  10   3   6        6.85       11.61      8.41 o
  11   3   6        1.88        1.55      6.50 o
 -11   4   6       17.94       18.03      4.94 o
 -10   4   6       51.54       52.41      6.45 o
  -9   4   6      201.01      183.34      5.44 o
  -8   4   6        8.95        6.61      7.00 o
  -7   4   6      118.99      127.64     13.33 o
  -6   4   6       19.14       20.37      6.67 o
  -5   4   6       20.59       39.35      9.19 o
  -4   4   6      452.67      314.95     17.69 o
  -3   4   6      387.24      434.01     37.09 o
  -2   4   6      485.75      372.21     10.30 o
  -1   4   6      172.57       82.12     27.21 o
   0   4   6      451.53      216.48     93.25 o
   1   4   6     2436.59     1840.88    372.62 o
   2   4   6      111.20      129.42     19.66 o
   3   4   6     1755.92     1833.45    163.33 o
   4   4   6      685.43      762.65     79.74 o
   5   4   6      315.42      460.58     20.80 o
   6   4   6     1150.59     1454.88     96.08 o
   7   4   6       65.92       71.20      4.70 o
   8   4   6       27.76       47.67      8.91 o
   9   4   6       88.34      104.50      7.81 o
  10   4   6      166.47      196.64      9.18 o
  11   4   6       97.32       95.89     22.48 o
 -11   5   6      235.11      202.62     10.83 o
 -10   5   6        7.82        7.35      6.87 o
  -9   5   6       11.20       10.09      7.43 o
  -8   5   6       34.54       36.41      5.72 o
  -7   5   6      587.06      527.82     25.93 o
  -6   5   6       21.72       44.97     17.95 o
  -5   5   6     2217.06     2063.04    140.59 o
  -4   5   6        2.34        3.83      7.19 o
  -3   5   6      263.43      189.34     21.11 o
  -2   5   6      464.22      379.22     27.91 o
  -1   5   6      322.84      237.57     19.24 o
   0   5   6       23.27       19.62      9.10 o
   1   5   6      415.85      394.42     26.87 o
   2   5   6      444.20      496.89     13.69 o
   3   5   6      668.02      785.07    145.95 o
   4   5   6      467.73      444.60     49.72 o
   5   5   6        1.22       20.81     11.11 o
   6   5   6      508.23      603.88     51.48 o
   7   5   6      156.53      187.29     14.51 o
   8   5   6       59.02       66.28     11.06 o
   9   5   6      102.15      119.99      8.91 o
  10   5   6        0.28        5.76      5.12 o
 -11   6   6        5.25        6.43     12.63 o
 -10   6   6       33.02       40.12      5.88 o
  -9   6   6       63.70       68.76      7.03 o
  -8   6   6      219.54      211.49     13.33 o
  -7   6   6      784.83      718.50     38.54 o
  -6   6   6      498.48      437.59      7.40 o
  -5   6   6     1816.28     1534.47    163.37 o
  -4   6   6       46.08       46.50      6.16 o
  -3   6   6        2.09       -4.44      5.46 o
  -2   6   6      641.26      598.65     48.01 o
  -1   6   6      195.40      179.32     23.57 o
   0   6   6       87.00       97.67      9.50 o
   1   6   6      295.66      190.20     19.39 o
   2   6   6       55.58       43.01      5.96 o
   3   6   6      110.03      126.02     20.22 o
   4   6   6     1737.93     1832.10     83.59 o
   5   6   6       30.94       38.48      5.59 o
   6   6   6       70.43       70.00      6.53 o
   7   6   6       17.56       17.97     13.66 o
   8   6   6      344.64      379.72     37.97 o
   9   6   6       52.25       59.73      7.54 o
  10   6   6       34.56       25.49      5.38 o
 -11   7   6       28.13       17.84     14.09 o
 -10   7   6       98.89      102.79     11.23 o
  -9   7   6       10.62       -1.48      5.63 o
  -8   7   6      859.70      802.89     31.55 o
  -7   7   6      519.67      487.98      7.48 o
  -6   7   6      375.03      337.17     26.77 o
  -5   7   6     1114.20     1012.71     35.31 o
  -4   7   6       78.80       76.77      7.46 o
  -3   7   6        2.98       -5.98      7.66 o
  -2   7   6       83.40       76.30      8.45 o
  -1   7   6        2.35        7.66      7.35 o
   0   7   6     1632.04     1517.91    182.39 o
   1   7   6      114.12      110.79      7.00 o
   2   7   6      269.27      278.61     35.24 o
   3   7   6      197.75      155.77     21.93 o
   4   7   6       43.44       60.72      6.74 o
   5   7   6      856.70      821.24     94.61 o
   6   7   6      740.90      749.82     72.47 o
   7   7   6      618.43      627.57     80.59 o
   8   7   6       11.66       29.93      5.63 o
   9   7   6       24.93        6.90      5.93 o
  10   7   6      123.79      167.81     43.56 o
 -10   8   6        4.19        1.72      6.36 o
  -9   8   6       30.59       49.84     12.56 o
  -8   8   6      156.51      165.34     21.46 o
  -7   8   6      294.14      306.95     23.76 o
  -6   8   6       33.68       53.63     11.09 o
  -5   8   6      166.34      157.78      9.71 o
  -4   8   6      688.43      648.28     46.44 o
  -3   8   6      223.50      194.71     10.66 o
  -2   8   6       73.35       65.29      7.71 o
  -1   8   6     1188.29     1090.11    191.41 o
   0   8   6     1209.97     1166.15     91.43 o
   1   8   6      104.60      117.08     10.76 o
   2   8   6        1.70        9.46      5.02 o
   3   8   6     1706.78     1785.66     35.94 o
   4   8   6       62.14       48.09      5.25 o
   5   8   6       87.97       78.18     11.65 o
   6   8   6       19.05       10.16      9.91 o
   7   8   6       28.19       53.39     10.21 o
   8   8   6        7.82       15.40     13.52 o
   9   8   6       35.47       35.35      7.00 o
  10   8   6      129.72      150.65     25.79 o
 -10   9   6        0.10       -5.78      7.05 o
  -9   9   6       20.32        9.83     15.25 o
  -8   9   6       86.45       83.30     17.68 o
  -7   9   6       94.03       73.88      8.15 o
  -6   9   6      110.15      103.83      8.33 o
  -5   9   6       16.14       22.00      7.83 o
  -4   9   6      526.47      467.69     76.26 o
  -3   9   6     1081.84     1184.97    109.38 o
  -2   9   6      330.61      299.71     36.57 o
  -1   9   6     1425.82      968.22    108.59 o
   0   9   6      127.38      128.98     18.95 o
   1   9   6      615.45      579.05     18.43 o
   2   9   6      150.34      168.57     15.86 o
   3   9   6        1.74        3.41      5.05 o
   4   9   6      173.94      147.02     15.76 o
   5   9   6      163.32      175.78     24.34 o
   6   9   6        8.46       18.08     11.34 o
   7   9   6     1096.16      872.11     86.10 o
   8   9   6      197.78      252.86     41.95 o
   9   9   6      108.74      112.48      7.84 o
  -9  10   6       32.91       41.89      6.13 o
  -8  10   6        1.16       -1.39     17.33 o
  -7  10   6        2.32       25.22     10.92 o
  -6  10   6      262.95      308.36     19.24 o
  -5  10   6        2.63       -6.47      6.47 o
  -4  10   6      557.01      511.81     51.13 o
  -3  10   6        8.15        2.25      7.80 o
  -2  10   6     2033.18     1554.50     25.31 o
  -1  10   6       26.62       22.21      6.99 o
   0  10   6      124.19       95.85      7.64 o
   1  10   6       38.98       28.85      6.88 o
   2  10   6      201.68      177.19     10.71 o
   3  10   6       19.27       25.55      5.54 o
   4  10   6      279.89      240.65     21.52 o
   5  10   6      117.14      119.47      8.97 o
   6  10   6      131.34      145.68      9.66 o
   7  10   6       27.67       39.99      9.34 o
   8  10   6        6.76       -0.79      5.20 o
   9  10   6        0.06       22.01      7.88 o
  -9  11   6        0.06        3.80     17.16 o
  -8  11   6       49.64       62.38      8.33 o
  -7  11   6       81.85      104.60     34.32 o
  -6  11   6      169.59      189.52      7.24 o
  -5  11   6       27.51       62.21     20.63 o
  -4  11   6      149.86      151.49     25.48 o
  -3  11   6       40.21       35.92      6.54 o
  -2  11   6       36.83       53.95     11.09 o
  -1  11   6       48.41       45.51      9.78 o
   0  11   6      188.17      219.99     29.87 o
   1  11   6       65.31       58.72      7.71 o
   2  11   6      275.04      216.09     12.95 o
   3  11   6       73.59       88.14      5.89 o
   4  11   6      112.03      106.14      8.36 o
   5  11   6      129.82      107.20     10.93 o
   6  11   6        1.16       -0.69      5.63 o
   7  11   6      112.12      111.36     12.08 o
   8  11   6      146.55      137.78     15.81 o
  -8  12   6        7.73       15.35     22.53 o
  -7  12   6       69.52       91.80      6.80 o
  -6  12   6        3.20       14.59     13.00 o
  -5  12   6       75.11      110.92      8.49 o
  -4  12   6        0.63       -9.22      9.36 o
  -3  12   6      131.70      121.68      8.67 o
  -2  12   6        0.46       -7.56      9.17 o
  -1  12   6      131.81      149.04     40.52 o
   0  12   6        2.48        3.31      6.67 o
   1  12   6       77.65       83.21      6.74 o
   2  12   6       64.16       40.82      7.96 o
   3  12   6     1122.72     1101.98     24.37 o
   4  12   6      210.19      226.20     14.81 o
   5  12   6       19.13       24.15      5.27 o
   6  12   6        5.82        6.36      9.37 o
   7  12   6        9.33        0.55      6.53 o
   8  12   6        6.29       -8.67      8.67 o
  -7  13   6        5.11        6.59     11.09 o
  -6  13   6       33.01       41.23     12.31 o
  -5  13   6        6.45       34.65      7.97 o
  -4  13   6        1.69       10.49      6.54 o
  -3  13   6      314.55      345.96     13.17 o
  -2  13   6        2.94        4.51      7.63 o
  -1  13   6       47.93       58.82     13.05 o
   0  13   6       49.66       51.06      6.67 o
   1  13   6       89.89       81.77      6.74 o
   2  13   6      113.56      100.03      8.76 o
   3  13   6       12.65        8.19      5.09 o
   4  13   6       32.96       20.78      5.55 o
   5  13   6       15.71       16.56      6.33 o
   6  13   6        4.23        6.90      8.46 o
   7  13   6       25.31       27.09      5.57 o
  -7  14   6       25.68       38.85      6.86 o
  -6  14   6      121.37      136.45     11.09 o
  -5  14   6        0.71       11.46      9.19 o
  -4  14   6      217.68      245.96     21.32 o
  -3  14   6        6.83       42.29     11.79 o
  -2  14   6      292.03      446.49     13.87 o
  -1  14   6      104.43      131.96      9.33 o
   0  14   6        0.12        3.28      6.54 o
   1  14   6      140.31      127.00      7.31 o
   2  14   6        0.55       -5.67      5.67 o
   3  14   6        2.85        4.61      5.91 o
   4  14   6        7.98       15.10      5.29 o
   5  14   6       13.56       11.62      5.89 o
   6  14   6       72.30       73.57      6.69 o
  -6  15   6       16.73       10.05     12.48 o
  -5  15   6      146.97      194.23     32.24 o
  -4  15   6       12.98       12.13     12.13 o
  -3  15   6      256.06      270.74     10.40 o
  -2  15   6        2.78       -9.01     11.79 o
  -1  15   6        4.29        7.30      9.62 o
   0  15   6       26.92       20.98      6.60 o
   1  15   6       35.04       36.14     10.23 o
   2  15   6       10.69        1.23      7.05 o
   3  15   6        3.86        8.08      5.98 o
   4  15   6        0.40        8.98      5.61 o
   5  15   6        1.14       10.72      7.45 o
  -4  16   6       54.34       70.72     12.83 o
  -3  16   6       12.49       40.56     11.79 o
  -2  16   6      112.29      110.58     12.83 o
  -1  16   6       97.94       92.68     11.42 o
   0  16   6       94.24       96.35     19.62 o
   1  16   6        2.59        4.98      6.56 o
   2  16   6        0.99        3.89      6.39 o
   3  16   6       86.09       85.65      7.27 o
   0  17   6       47.74       42.83      9.27 o
   1  17   6        1.57        6.93     15.95 o
 -11   0   7      344.66      258.45     21.15 o
  -9   0   7      169.35      164.34     18.37 o
  -7   0   7      593.01      548.85     16.29 o
  -5   0   7      860.34      776.16     15.95 o
  -3   0   7     3629.58     2861.98     21.15 o
   1   0   7     2606.27     2205.42     18.03 o
   3   0   7        0.00       -6.68      6.73 o
   5   0   7       38.82       80.06     22.53 o
   7   0   7     2012.57     3129.64    346.13 o
   9   0   7      238.55      316.41     24.09 o
  11   0   7       33.28       21.45     11.96 o
 -11   1   7       21.50       21.18      4.50 o
 -10   1   7       55.23       58.71      5.80 o
  -9   1   7       22.01       22.17      4.31 o
  -8   1   7      344.54      316.14     17.16 o
  -7   1   7        9.33       13.31      5.91 o
  -6   1   7        5.16       13.96      7.51 o
  -5   1   7      725.13      650.82     28.48 o
  -4   1   7     1482.35     1396.04     69.85 o
  -3   1   7       21.46       19.42     11.61 o
  -2   1   7     2691.48     2791.26     25.31 o
  -1   1   7        4.72        5.55      8.67 o
   0   1   7     1306.19     1248.85    210.59 o
   1   1   7     3719.30     4756.68    896.79 o
   2   1   7      633.13      841.59    149.71 o
   3   1   7      541.21      842.22     86.26 o
   4   1   7        0.15        4.09      6.75 o
   5   1   7      188.00      275.24     36.53 o
   6   1   7      398.49      482.45     27.89 o
   7   1   7      200.94      230.40      5.53 o
   8   1   7      171.92      259.30     18.71 o
   9   1   7        1.72        9.78      5.02 o
  10   1   7      147.61      172.43      7.95 o
  11   1   7        8.32       16.15      5.48 o
 -11   2   7       50.58       36.40      7.06 o
 -10   2   7       43.58       32.07      4.45 o
  -9   2   7       60.41       77.03      5.80 o
  -8   2   7      107.81       97.54      4.50 o
  -7   2   7        5.78        7.18      7.56 o
  -6   2   7      103.38       91.30      6.10 o
  -5   2   7      257.68      222.50      8.27 o
  -4   2   7       43.13       14.56      8.58 o
  -3   2   7        1.80        6.64      7.05 o
  -2   2   7      895.56      871.14     13.17 o
  -1   2   7      378.03      233.65     10.05 o
   0   2   7      139.08      133.46     12.83 o
   1   2   7      376.42      533.22    110.16 o
   2   2   7     1158.20     1111.88    150.05 o
   3   2   7      132.18      267.56     14.16 o
   4   2   7      968.92     1522.72     78.26 o
   5   2   7      138.05      168.86      6.32 o
   6   2   7      236.19      445.52     20.51 o
   7   2   7       55.22       84.81     14.21 o
   8   2   7        0.01        0.41      4.84 o
   9   2   7      130.51      164.99     11.26 o
  10   2   7       10.62       26.61      8.21 o
  11   2   7       43.50       32.83     11.91 o
 -11   3   7       20.54       31.55      8.76 o
 -10   3   7       54.46       56.56      9.32 o
  -9   3   7      110.94      112.80      8.40 o
  -8   3   7        5.63       12.68     11.57 o
  -7   3   7       48.23       48.04      5.55 o
  -6   3   7        0.22       19.52      9.53 o
  -5   3   7      664.61      602.00     23.09 o
  -4   3   7        7.86       32.51     12.07 o
  -3   3   7       57.85       78.11      9.01 o
  -2   3   7       15.25       14.22     20.63 o
  -1   3   7       36.10       56.59      8.68 o
   0   3   7     2220.86     2471.30     20.45 o
   1   3   7     4547.62     4028.73    928.46 o
   2   3   7        5.69       27.83     12.36 o
   3   3   7     1706.30     2555.32    274.16 o
   4   3   7       38.02       55.74      4.80 o
   5   3   7     1236.38     1540.73    175.92 o
   6   3   7      606.57      883.71     27.02 o
   7   3   7        0.81       -2.57      4.35 o
   8   3   7       25.85       29.75      6.95 o
   9   3   7        0.16       -2.65      5.63 o
  10   3   7       22.95       24.98      7.40 o
 -11   4   7      295.04      243.47      8.28 o
 -10   4   7       26.21       38.02     13.62 o
  -9   4   7       18.07       38.42     10.12 o
  -8   4   7      515.68      523.34     10.07 o
  -7   4   7      269.80      245.82      7.67 o
  -6   4   7      159.67      166.44      8.59 o
  -5   4   7       28.52       25.44      6.86 o
  -4   4   7        1.13        2.01     10.28 o
  -3   4   7      247.45      220.34      7.58 o
  -2   4   7        0.00       12.06      7.28 o
  -1   4   7       75.29       90.07      8.15 o
   0   4   7     1002.24     1161.88    134.33 o
   1   4   7     1453.73     1250.19    273.36 o
   2   4   7     2629.32     3102.56     77.30 o
   3   4   7      806.45      911.71     47.80 o
   4   4   7      525.91      670.57     50.46 o
   5   4   7      699.93      857.13     70.79 o
   6   4   7      222.35      230.44     29.50 o
   7   4   7      159.38      225.10     22.03 o
   8   4   7        5.00       -1.36      9.06 o
   9   4   7       75.20       67.72      4.80 o
  10   4   7       54.82       53.55      8.05 o
 -11   5   7       10.96       26.80      7.54 o
 -10   5   7       76.39       75.12      5.38 o
  -9   5   7       43.25       44.75      5.11 o
  -8   5   7       59.96       57.88      5.62 o
  -7   5   7       67.39       63.25      5.78 o
  -6   5   7      916.99      925.92     10.87 o
  -5   5   7      879.58      774.22     32.08 o
  -4   5   7       14.50        5.30      9.63 o
  -3   5   7      107.84       98.29     24.06 o
  -2   5   7     2827.49     2873.33    355.49 o
  -1   5   7      167.52      140.17     11.61 o
   0   5   7      354.77      428.20     72.95 o
   1   5   7       79.29       55.59     10.65 o
   2   5   7       72.01       69.57     16.40 o
   3   5   7      160.32      159.64     22.59 o
   4   5   7      699.16      711.28     90.79 o
   5   5   7      185.24      221.10     21.67 o
   6   5   7       12.77       35.55      7.15 o
   7   5   7        3.50        9.09      9.54 o
   8   5   7      226.03      296.93     23.17 o
   9   5   7       51.35       49.81      5.02 o
  10   5   7       71.27       59.35      9.73 o
 -11   6   7      147.22      119.61     15.85 o
 -10   6   7        1.66        7.71      6.31 o
  -9   6   7       49.78       49.05      5.80 o
  -8   6   7      124.23      131.68      5.96 o
  -7   6   7       39.55       32.33      5.67 o
  -6   6   7     1009.62      949.15     24.19 o
  -5   6   7      140.80      120.97     10.06 o
  -4   6   7      133.83      119.73      8.11 o
  -3   6   7      658.35      638.42     21.19 o
  -2   6   7      164.77      132.55     11.27 o
  -1   6   7     1381.83     1454.45    123.93 o
   0   6   7       16.25       17.69      6.46 o
   1   6   7      687.75      581.86    145.77 o
   2   6   7      443.43      554.02     19.92 o
   3   6   7       11.60        6.82      6.32 o
   4   6   7      102.88      118.58      6.87 o
   5   6   7        3.16       32.90      6.95 o
   6   6   7       60.00       72.51     11.21 o
   7   6   7      399.15      325.59     34.79 o
   8   6   7        0.11       18.06      6.33 o
   9   6   7      128.21      163.39     32.16 o
  10   6   7       88.21      106.99     13.82 o
 -10   7   7       21.84       25.09      6.87 o
  -9   7   7      344.62      326.14     22.54 o
  -8   7   7      574.49      515.94     18.82 o
  -7   7   7      658.25      601.39     14.64 o
  -6   7   7       98.68       93.24      5.65 o
  -5   7   7       14.60        9.59      4.55 o
  -4   7   7       10.85       30.22      9.06 o
  -3   7   7       40.15       43.24      7.31 o
  -2   7   7      562.59      413.61     36.92 o
  -1   7   7      118.25       79.01      7.24 o
   0   7   7      221.66      229.93     12.56 o
   1   7   7      148.61      151.81     17.15 o
   2   7   7      273.01      292.48      8.31 o
   3   7   7       80.51       70.83      7.14 o
   4   7   7     2465.15     2434.77    370.17 o
   5   7   7      747.16      681.79     80.58 o
   6   7   7      299.58      268.72     18.89 o
   7   7   7      390.78      470.55     26.34 o
   8   7   7       70.20       71.65      7.08 o
   9   7   7       96.89      131.78     11.92 o
  10   7   7        5.66       20.37      8.81 o
 -10   8   7        2.69        6.42      9.11 o
  -9   8   7       73.80       84.86     10.66 o
  -8   8   7       56.49       60.56      6.30 o
  -7   8   7       26.44       30.15      6.45 o
  -6   8   7      395.98      355.36     12.26 o
  -5   8   7       82.66       71.39      5.67 o
  -4   8   7      588.26      491.97     21.75 o
  -3   8   7       92.21       90.53      7.67 o
  -2   8   7      533.78      544.94     54.25 o
  -1   8   7       12.16       11.50      8.32 o
   0   8   7      113.96      127.84      7.26 o
   1   8   7       25.59       40.09      5.72 o
   2   8   7      325.52      303.32     13.86 o
   3   8   7      308.13      295.00     17.73 o
   4   8   7      483.10      404.04     21.93 o
   5   8   7       76.08       85.99      5.88 o
   6   8   7       11.58        2.73      5.63 o
   7   8   7      152.81      128.45      9.36 o
   8   8   7        0.60        3.65     10.50 o
   9   8   7       39.99       31.95      7.53 o
 -10   9   7      109.80      103.67      8.94 o
  -9   9   7       17.19       12.31     18.89 o
  -8   9   7      211.91      204.49      9.71 o
  -7   9   7       55.86       80.42      5.88 o
  -6   9   7       72.89       95.41      8.15 o
  -5   9   7      158.88      138.72     29.99 o
  -4   9   7        2.17       16.34      6.55 o
  -3   9   7        3.47        1.63      7.59 o
  -2   9   7      800.81      691.62     77.65 o
  -1   9   7      489.99      496.77     56.33 o
   0   9   7      582.64      604.16     35.88 o
   1   9   7       60.09       77.07     11.00 o
   2   9   7        8.72        5.33      5.02 o
   3   9   7      400.78      360.80     32.92 o
   4   9   7      139.20      152.87      7.11 o
   5   9   7      163.31      135.60     17.39 o
   6   9   7      680.00      652.13     59.79 o
   7   9   7       12.20       23.24     19.29 o
   8   9   7      127.72      130.93     17.71 o
   9   9   7        6.87       -2.43     10.21 o
  -9  10   7        0.59       -9.88      9.88 o
  -8  10   7        3.55       33.54     11.79 o
  -7  10   7        0.64        1.46     13.17 o
  -6  10   7       11.81       26.24     15.43 o
  -5  10   7      168.55      177.19      7.49 o
  -4  10   7        0.81        5.56      7.11 o
  -3  10   7      910.86      990.31     98.03 o
  -2  10   7       98.34       99.65     21.32 o
  -1  10   7      176.28      183.23     19.41 o
   0  10   7       41.05       29.11      6.54 o
   1  10   7     1028.59      841.80     88.11 o
   2  10   7       69.43       53.64      9.31 o
   3  10   7        5.05       13.15      5.50 o
   4  10   7        3.93       12.22      7.76 o
   5  10   7      121.72      126.63      9.69 o
   6  10   7       34.84       39.40      5.83 o
   7  10   7        6.32        6.66      6.60 o
   8  10   7        1.92       -3.43      5.84 o
  -9  11   7       49.11       43.03     16.99 o
  -8  11   7        6.59       -8.94     12.31 o
  -7  11   7      119.95      135.17     10.23 o
  -6  11   7       74.03      111.46      8.84 o
  -5  11   7      190.81      228.76     34.84 o
  -4  11   7        1.86       -8.60     23.05 o
  -3  11   7      311.85      384.09     12.83 o
  -2  11   7      318.35      320.68     19.07 o
  -1  11   7        0.75        1.87      8.74 o
   0  11   7       10.30       18.72      6.40 o
   1  11   7        8.02       10.14      6.54 o
   2  11   7       20.85       16.19      9.36 o
   3  11   7      449.57      474.12     14.56 o
   4  11   7       30.21       20.37      8.56 o
   5  11   7        1.64        7.26      5.17 o
   6  11   7       88.99       95.89      8.42 o
   7  11   7        4.54        9.92      8.41 o
   8  11   7       67.36       42.52      7.34 o
  -8  12   7      123.38      119.53     28.43 o
  -7  12   7        0.00        2.73      8.32 o
  -6  12   7      252.90      306.49      7.99 o
  -5  12   7        0.03       16.79     18.20 o
  -4  12   7      427.10      571.29     13.87 o
  -3  12   7        2.51       30.51     11.44 o
  -2  12   7       97.16       81.97      7.45 o
  -1  12   7      102.68      112.80      7.45 o
   0  12   7       62.03       54.85      7.50 o
   1  12   7        2.01        7.83      5.55 o
   2  12   7      564.06      426.31     39.73 o
   3  12   7       37.60       46.89      9.26 o
   4  12   7      312.27      354.53     15.91 o
   5  12   7       15.52       14.52      5.80 o
   6  12   7        0.22        8.23      5.33 o
   7  12   7        1.46        9.40      8.01 o
  -7  13   7      129.88      163.48     32.24 o
  -6  13   7        3.77        4.23     17.51 o
  -5  13   7       14.91       31.89      8.09 o
  -4  13   7       14.43       47.15     11.09 o
  -3  13   7       22.23       20.45      8.32 o
  -2  13   7      131.61      176.08     26.35 o
  -1  13   7        1.75       11.67      8.66 o
   0  13   7       11.54       14.91      6.40 o
   1  13   7       16.23       20.22      6.60 o
   2  13   7        2.85       10.62      5.95 o
   3  13   7       67.18       59.18      5.93 o
   4  13   7       21.82       17.36      5.33 o
   5  13   7       65.55       65.64      5.85 o
   6  13   7       58.18       48.27      6.55 o
  -6  14   7        5.54       45.78      6.92 o
  -5  14   7       19.66       18.70      9.19 o
  -4  14   7        7.75       23.92     11.79 o
  -3  14   7      167.00      183.03     12.83 o
  -2  14   7        0.07        0.51      6.80 o
  -1  14   7        2.28       18.69     14.21 o
   0  14   7        2.41       -3.60      7.71 o
   1  14   7       23.44       16.54      9.26 o
   2  14   7       37.84       40.68      6.44 o
   3  14   7        0.26        4.77      5.48 o
   4  14   7        0.10        3.08      5.38 o
   5  14   7        1.82       -3.00      5.77 o
  -5  15   7        4.89       -8.32      9.01 o
  -4  15   7       89.54      121.33     12.48 o
  -3  15   7       24.18       49.57     12.13 o
  -2  15   7       78.81       79.73      9.01 o
  -1  15   7       11.68       23.94      9.16 o
   0  15   7        3.70       11.98      7.11 o
   1  15   7        5.67       12.52      5.94 o
   2  15   7        8.21        5.86      5.89 o
   3  15   7       21.37       23.73      5.98 o
   4  15   7        0.23        1.96      5.20 o
  -3  16   7      143.38      146.29      9.71 o
  -2  16   7        1.21       19.41      8.67 o
  -1  16   7      149.96      184.63     11.37 o
   0  16   7        3.58       -2.23      7.72 o
   1  16   7       17.37        7.43      6.44 o
   2  16   7       17.33       11.16      6.85 o
   3  16   7        1.22       19.07     12.48 o
 -10   0   8      275.88      261.00      9.31 o
  -8   0   8      168.24      183.83     19.76 o
  -6   0   8      210.49      234.34     12.83 o
  -4   0   8     5744.45     6214.83     33.63 o
   0   0   8     1252.37      993.51     13.87 o
   2   0   8       48.06       76.62     15.95 o
   4   0   8        0.05        4.85      7.84 o
   6   0   8      421.83      658.82     89.44 o
   8   0   8      238.84      341.94     45.59 o
  10   0   8      303.00      308.78     20.11 o
 -11   1   8       37.17       30.94      5.42 o
 -10   1   8       10.46       18.37      7.91 o
  -9   1   8        2.89        8.77      4.55 o
  -8   1   8       94.98       98.94      5.64 o
  -7   1   8      179.98      177.33      6.74 o
  -6   1   8      104.20      124.60      6.14 o
  -5   1   8      448.32      398.67      7.83 o
  -4   1   8     1122.19     1050.93     34.15 o
  -3   1   8     2540.77     2687.98    389.81 o
  -2   1   8       34.64       62.40      9.01 o
  -1   1   8     1693.76     2659.53     21.84 o
   0   1   8      294.95      332.39     92.38 o
   1   1   8     1678.05     2377.15    247.51 o
   2   1   8      725.91      921.22    206.18 o
   3   1   8       20.76       27.64      4.80 o
   4   1   8      145.48      164.90      9.51 o
   5   1   8       31.65       29.25      4.19 o
   6   1   8       37.81       69.54      5.70 o
   7   1   8      571.88      722.99     69.70 o
   8   1   8        8.95       18.95      7.24 o
   9   1   8      182.50      244.80     29.62 o
  10   1   8       10.23       12.70      8.29 o
 -11   2   8        5.04        8.86      8.81 o
 -10   2   8        3.56       10.57      5.72 o
  -9   2   8       38.87       40.27      5.14 o
  -8   2   8       24.63       41.57     12.26 o
  -7   2   8       77.86       62.93      6.01 o
  -6   2   8      134.97      142.99      7.00 o
  -5   2   8      804.77      757.83     23.75 o
  -4   2   8        7.55       12.12      6.66 o
  -3   2   8      339.96      387.40     25.31 o
  -2   2   8       97.42       69.68      9.01 o
  -1   2   8     1995.47     2520.87     20.45 o
   0   2   8      219.74      272.08     18.37 o
   1   2   8     3450.67     2668.73    251.29 o
   2   2   8       14.41        9.30      8.97 o
   3   2   8      776.62      859.24     50.03 o
   4   2   8      536.28      652.70     85.01 o
   5   2   8     1398.68     1981.23    135.60 o
   6   2   8       10.26        9.55      4.18 o
   7   2   8       77.14       91.44     14.66 o
   8   2   8      320.60      359.14     43.28 o
   9   2   8      122.19      154.40      8.06 o
  10   2   8       26.07       23.53      7.22 o
 -11   3   8       35.18       32.54      5.38 o
 -10   3   8        6.02        8.09      5.80 o
  -9   3   8       67.59       70.28      5.88 o
  -8   3   8      694.13      712.83     13.46 o
  -7   3   8       94.62       94.74     13.05 o
  -6   3   8      102.11       99.48      6.66 o
  -5   3   8       62.25       66.94      6.87 o
  -4   3   8     1571.45     1437.55    131.73 o
  -3   3   8      168.55      149.29      8.32 o
  -2   3   8      283.22      300.08     55.46 o
  -1   3   8      408.54      476.66     67.60 o
   0   3   8        1.21       19.76      7.97 o
   1   3   8      542.26      529.72     79.67 o
   2   3   8     2210.56     2897.28    252.71 o
   3   3   8      519.85      585.81     58.84 o
   4   3   8      930.99      965.97    107.24 o
   5   3   8      129.50      134.60     16.21 o
   6   3   8      169.96      248.79     17.41 o
   7   3   8      259.03      252.62     21.47 o
   8   3   8       49.67       62.77      9.31 o
   9   3   8        1.56        6.38      6.32 o
  10   3   8      108.81       81.29      5.66 o
 -11   4   8        0.04        5.47      8.97 o
 -10   4   8       59.71       66.99      6.92 o
  -9   4   8       47.68       35.99      5.84 o
  -8   4   8       49.69       42.53      6.35 o
  -7   4   8       86.73       92.92      5.76 o
  -6   4   8       20.46       21.87      7.51 o
  -5   4   8      234.04      200.21     12.71 o
  -4   4   8      195.35      217.94     17.51 o
  -3   4   8      230.50      238.39     11.82 o
  -2   4   8        1.15       23.61      8.21 o
  -1   4   8      195.64      255.25     17.51 o
   0   4   8      737.06      669.39     14.21 o
   1   4   8      563.66      748.59     39.34 o
   2   4   8       35.40       51.09     12.23 o
   3   4   8       63.76       83.44      8.39 o
   4   4   8      166.35      151.56      5.25 o
   5   4   8     1031.21     1255.98    167.49 o
   6   4   8      313.73      340.38     17.97 o
   7   4   8        2.04       13.66     10.11 o
   8   4   8       85.21      114.47      7.91 o
   9   4   8        4.48       -6.13      9.81 o
  10   4   8      393.74      389.69     54.29 o
 -11   5   8      195.36      167.05      6.85 o
 -10   5   8        0.02       16.59      9.24 o
  -9   5   8        2.81        0.89      5.87 o
  -8   5   8      168.13      181.03      7.23 o
  -7   5   8      368.01      335.11      5.91 o
  -6   5   8      456.79      454.90     18.69 o
  -5   5   8       59.58       63.24      8.37 o
  -4   5   8       11.52       11.59      6.60 o
  -3   5   8      178.75      176.91     22.66 o
  -2   5   8       19.56       19.81      8.15 o
  -1   5   8     1896.20     1984.63     33.11 o
   0   5   8      183.65      175.68     27.80 o
   1   5   8      837.32      690.97    158.25 o
   2   5   8       22.64       31.99      5.17 o
   3   5   8      585.63      566.93     78.32 o
   4   5   8      388.61      409.38     67.33 o
   5   5   8      169.18      177.99     11.80 o
   6   5   8       10.61        8.56      6.64 o
   7   5   8      290.66      289.43     26.40 o
   8   5   8       36.72       34.95      4.67 o
   9   5   8      165.08      198.81     37.08 o
  10   5   8       42.04       46.10      9.46 o
 -10   6   8       40.28       48.64      8.03 o
  -9   6   8        2.37        5.21      7.84 o
  -8   6   8        6.12        6.38      5.80 o
  -7   6   8       21.31       46.72     16.98 o
  -6   6   8      124.04      127.58      5.71 o
  -5   6   8     1237.92     1223.87     49.23 o
  -4   6   8       77.94       58.80      6.18 o
  -3   6   8       95.03       71.89      6.87 o
  -2   6   8     2105.85     2197.20    116.48 o
  -1   6   8      162.78      138.37     17.16 o
   0   6   8      755.02      744.73     89.61 o
   1   6   8      369.95      397.71     18.41 o
   2   6   8      805.28      848.90      8.72 o
   3   6   8      677.41      677.66     83.11 o
   4   6   8        1.90       18.96     13.54 o
   5   6   8     1115.99      895.64     61.91 o
   6   6   8      246.06      207.67     30.16 o
   7   6   8        7.64        3.21      6.11 o
   8   6   8      177.57      188.14     12.03 o
   9   6   8       38.08       89.69     26.78 o
 -10   7   8        4.34       11.94      6.13 o
  -9   7   8       30.40       21.32      5.20 o
  -8   7   8      544.26      510.82     10.33 o
  -7   7   8      261.07      233.61     30.26 o
  -6   7   8       32.71       33.63      5.44 o
  -5   7   8      151.20      141.26      6.70 o
  -4   7   8      672.24      679.31     16.72 o
  -3   7   8      393.79      384.77     17.32 o
  -2   7   8        3.90       19.41      6.40 o
  -1   7   8      631.87      625.82     11.09 o
   0   7   8      183.96      172.15     32.08 o
   1   7   8        7.40        5.93      5.17 o
   2   7   8      181.89      190.34     15.60 o
   3   7   8      158.82      128.80     14.67 o
   4   7   8      545.91      544.74     68.11 o
   5   7   8      706.03      626.23     88.04 o
   6   7   8      836.98      725.66     48.43 o
   7   7   8        0.36       11.71      6.27 o
   8   7   8       11.53       23.82      6.68 o
   9   7   8       16.74       14.86     13.96 o
 -10   8   8       42.89       37.72      7.86 o
  -9   8   8        3.98       25.56     13.43 o
  -8   8   8       29.97       38.44      9.40 o
  -7   8   8      589.58      566.22     28.77 o
  -6   8   8      151.16      163.75     14.31 o
  -5   8   8      482.16      492.90     12.06 o
  -4   8   8        8.43       10.74      6.13 o
  -3   8   8       23.62       30.45      7.35 o
  -2   8   8        3.92        4.33      7.84 o
  -1   8   8       60.21       53.08      9.36 o
   0   8   8       32.23       67.63      8.24 o
   1   8   8       88.20       75.69      8.55 o
   2   8   8       54.68       52.01      8.51 o
   3   8   8      138.80      144.69      6.07 o
   4   8   8       23.49       33.04     19.23 o
   5   8   8       57.50       84.95     12.66 o
   6   8   8      473.53      529.07     61.51 o
   7   8   8       33.63       36.30      5.74 o
   8   8   8       29.17       30.85      6.45 o
   9   8   8       28.03       26.06      9.82 o
  -9   9   8      362.64      310.50      7.35 o
  -8   9   8       43.70       62.61      7.96 o
  -7   9   8       63.29       64.01     14.04 o
  -6   9   8      127.40      136.74      7.63 o
  -5   9   8        1.20        3.26      6.51 o
  -4   9   8       80.83      103.79     11.88 o
  -3   9   8      415.64      401.47     22.48 o
  -2   9   8        3.45        3.05     13.87 o
  -1   9   8      392.43      418.20     23.40 o
   0   9   8       95.29       81.01     11.95 o
   1   9   8       17.22       14.15      6.40 o
   2   9   8      434.39      381.24     44.58 o
   3   9   8       80.34       74.53      5.20 o
   4   9   8      183.72      180.27      6.99 o
   5   9   8      103.72      106.72     10.39 o
   6   9   8       47.42       71.26      8.22 o
   7   9   8      324.76      280.99     34.45 o
   8   9   8       70.79       55.42     16.90 o
  -9  10   8        7.56       20.66     14.56 o
  -8  10   8      104.78      117.83     17.68 o
  -7  10   8        3.60       -1.32      6.47 o
  -6  10   8        0.01       10.53     17.51 o
  -5  10   8       89.13       94.11     29.99 o
  -4  10   8       37.31       15.42     13.12 o
  -3  10   8        6.11       13.87      9.07 o
  -2  10   8      301.50      351.19     38.48 o
  -1  10   8       54.56       45.97     15.60 o
   0  10   8      691.33      669.78     64.87 o
   1  10   8       13.76       16.19      6.54 o
   2  10   8      655.63      636.50     62.79 o
   3  10   8       26.29       22.82      4.93 o
   4  10   8      122.38      130.83     10.26 o
   5  10   8       55.77       47.87      6.86 o
   6  10   8       70.75       82.64      8.86 o
   7  10   8        8.61       17.70      5.72 o
   8  10   8       31.75       39.80      9.54 o
  -8  11   8       38.26       42.62      7.80 o
  -7  11   8        0.37       12.07     10.05 o
  -6  11   8       74.07       88.22     24.96 o
  -5  11   8       12.90       24.43      8.67 o
  -4  11   8       73.54       58.58      7.97 o
  -3  11   8       25.34       47.45     13.06 o
  -2  11   8      121.95      126.19     23.57 o
  -1  11   8      126.31      171.46     46.11 o
   0  11   8      201.75      194.17      7.13 o
   1  11   8       30.62       61.32      6.66 o
   2  11   8      292.81      194.72     22.07 o
   3  11   8        2.44        4.73      4.96 o
   4  11   8      256.46      256.58      6.49 o
   5  11   8       10.51       13.78      5.72 o
   6  11   8        0.20        5.44      5.76 o
   7  11   8        6.59       -6.75      6.75 o
  -8  12   8        5.13       21.67      8.82 o
  -7  12   8      197.91      195.14     32.59 o
  -6  12   8       18.58       25.65      8.33 o
  -5  12   8      290.61      340.76     13.17 o
  -4  12   8       21.99       50.61     11.44 o
  -3  12   8      121.06      102.26      8.67 o
  -2  12   8       23.11       34.91      7.13 o
  -1  12   8        0.65       13.20      6.47 o
   0  12   8       15.47       16.56      6.52 o
   1  12   8      191.50      164.99     40.37 o
   2  12   8        8.04       19.38      4.96 o
   3  12   8      385.96      402.63     22.67 o
   4  12   8        4.34        3.84      8.96 o
   5  12   8       49.25       44.17      8.01 o
   6  12   8        6.23       20.71      9.23 o
   7  12   8        1.26       12.16      6.75 o
  -7  13   8       34.54       15.88      6.25 o
  -6  13   8       28.56       42.93      8.33 o
  -5  13   8        3.55       14.56      7.97 o
  -4  13   8       54.45       66.21     12.13 o
  -3  13   8      122.32      163.27      8.67 o
  -2  13   8        6.05       11.16      8.74 o
  -1  13   8        1.92       -1.96     10.57 o
   0  13   8        0.33       -1.14      6.47 o
   1  13   8        2.45       10.39      6.47 o
   2  13   8       42.60       39.68      6.65 o
   3  13   8        3.79       -3.43      5.67 o
   4  13   8      176.77      207.71     19.36 o
   5  13   8       16.14       26.42      5.36 o
   6  13   8       44.70       43.88      5.51 o
  -6  14   8        0.04        4.51      8.67 o
  -5  14   8       22.70       43.68     12.13 o
  -4  14   8        1.69       14.56     11.44 o
  -3  14   8       40.19       82.85     11.79 o
  -2  14   8       35.77       42.92     10.02 o
  -1  14   8       61.72       77.57      9.25 o
   0  14   8       18.48        4.39      7.41 o
   1  14   8       10.46        0.30      6.75 o
   2  14   8       25.75       36.90      7.00 o
   3  14   8        4.10        3.53      5.78 o
   4  14   8       28.04       31.02      9.61 o
   5  14   8       42.43       35.42      5.60 o
  -4  15   8        3.84       23.23     12.13 o
  -3  15   8       50.23       78.00     11.79 o
  -2  15   8       29.66       14.56      8.32 o
  -1  15   8       17.36       42.61     11.79 o
   0  15   8        0.65        3.91      7.27 o
   1  15   8       69.43       67.35     23.32 o
   2  15   8        8.82        8.82      5.98 o
   3  15   8       11.47       23.71      6.54 o
   4  15   8       40.67       58.58     12.48 o
  -2  16   8       76.20      111.62     12.83 o
  -1  16   8        0.40        2.27      9.41 o
   0  16   8       53.33       73.34     12.31 o
   1  16   8        2.96       -1.22      6.24 o
 -11   0   9       60.84       57.28     23.57 o
  -9   0   9      272.11      284.95     12.83 o
  -7   0   9      277.79      275.59      9.71 o
  -5   0   9     1898.69     1809.19     16.29 o
  -3   0   9     1922.34     2028.62     21.15 o
  -1   0   9     2674.99     1998.46     16.99 o
   1   0   9      946.92      819.84     12.48 o
   3   0   9      511.02      668.08    119.42 o
   5   0   9      349.27      438.71     92.90 o
   7   0   9        5.79       32.37      7.96 o
   9   0   9      247.99      255.97     13.00 o
 -11   1   9       23.30        6.42      6.18 o
 -10   1   9      284.35      292.59      6.33 o
  -9   1   9       38.93       36.72      8.98 o
  -8   1   9      121.35      129.84      7.72 o
  -7   1   9       72.16       54.84      7.11 o
  -6   1   9      298.13      291.61      8.49 o
  -5   1   9      891.45      827.97     14.56 o
  -4   1   9      480.52      493.97      9.93 o
  -3   1   9       22.02       22.05     17.51 o
  -2   1   9     1350.35     1683.01     19.07 o
  -1   1   9      860.53     1270.49     16.99 o
   0   1   9     1304.06     1479.21    451.00 o
   1   1   9      754.65      910.54     77.48 o
   2   1   9     1015.21     1009.82     99.03 o
   3   1   9      197.09      204.10     29.80 o
   4   1   9      154.75      203.00     17.05 o
   5   1   9      272.48      367.94     39.78 o
   6   1   9       13.37       17.11      5.55 o
   7   1   9      118.91      187.79     14.13 o
   8   1   9      327.86      374.81     29.22 o
   9   1   9       92.78       83.60     11.11 o
  10   1   9       15.91       10.60      5.42 o
 -11   2   9        0.37        4.17      6.05 o
 -10   2   9       55.01       47.29      6.05 o
  -9   2   9       60.06       62.11      5.26 o
  -8   2   9      467.75      424.87     16.21 o
  -7   2   9      104.27      109.58      5.89 o
  -6   2   9      504.03      466.85     11.79 o
  -5   2   9        0.34      -18.72     25.65 o
  -4   2   9     1565.54     1541.15     55.46 o
  -3   2   9       70.74       57.46      8.57 o
  -2   2   9      149.82      100.10     31.89 o
  -1   2   9      319.84      211.81      9.71 o
   0   2   9       34.27       64.59     15.77 o
   1   2   9        9.95        4.74      7.28 o
   2   2   9     2154.13     1642.04    124.29 o
   3   2   9      549.37      617.08    114.15 o
   4   2   9      782.81      860.95     96.67 o
   5   2   9      205.18      287.34     30.61 o
   6   2   9      546.41      695.63     70.15 o
   7   2   9       22.34       46.71      5.50 o
   8   2   9      342.18      358.02     42.48 o
   9   2   9       85.68       87.34     18.31 o
  10   2   9        4.40       17.29      6.60 o
 -11   3   9       47.48       55.50      7.14 o
 -10   3   9      372.87      355.86     15.89 o
  -9   3   9      393.13      375.08      8.82 o
  -8   3   9       72.68       78.75      5.97 o
  -7   3   9      201.53      196.34      8.37 o
  -6   3   9       35.06       46.07      6.60 o
  -5   3   9     1493.15     1388.64     11.14 o
  -4   3   9        4.63       27.26      6.80 o
  -3   3   9     1331.91     1374.14    289.28 o
  -2   3   9      703.01      588.90    149.93 o
  -1   3   9     1236.74     1015.01     13.17 o
   0   3   9     2086.01     1955.30    358.61 o
   1   3   9      505.77      756.64     71.39 o
   2   3   9      494.07      571.43     79.96 o
   3   3   9      142.19      174.41     33.43 o
   4   3   9      349.14      337.15     24.89 o
   5   3   9     1607.59     1674.18    234.82 o
   6   3   9       94.70       83.57     17.06 o
   7   3   9       26.01       30.05      4.84 o
   8   3   9       41.52       56.39     13.71 o
   9   3   9       13.36       18.16      8.90 o
  10   3   9        1.40       20.61     11.41 o
 -11   4   9       78.34       82.34      6.60 o
 -10   4   9        0.66        3.49     11.27 o
  -9   4   9       37.30       41.26      6.73 o
  -8   4   9      276.00      266.20      6.46 o
  -7   4   9       41.77       55.28      8.13 o
  -6   4   9       35.82       47.59      6.97 o
  -5   4   9        0.38       10.61      7.96 o
  -4   4   9      638.99      602.30     58.58 o
  -3   4   9        0.56       -0.13      6.60 o
  -2   4   9      303.02      239.61     22.36 o
  -1   4   9      783.51      762.51     52.86 o
   0   4   9      116.79      118.21      9.01 o
   1   4   9     2420.57     1920.96    293.85 o
   2   4   9      253.09      227.02     37.33 o
   3   4   9      202.88      271.23     38.60 o
   4   4   9      617.67      514.78     41.34 o
   5   4   9       24.11       32.36      5.55 o
   6   4   9       12.19       -1.60      4.88 o
   7   4   9       76.45       95.27     13.31 o
   8   4   9       60.86       60.95      5.15 o
   9   4   9      307.48      281.78     23.37 o
  10   4   9        0.29       16.80     14.26 o
 -10   5   9       94.95       86.94      9.38 o
  -9   5   9       43.38       54.23      5.60 o
  -8   5   9        2.71       18.33     18.21 o
  -7   5   9       54.81       51.36      6.95 o
  -6   5   9      166.57      179.12      6.71 o
  -5   5   9       72.79       71.61      8.32 o
  -4   5   9       15.59       19.75      6.54 o
  -3   5   9       54.23       76.28      6.74 o
  -2   5   9      391.17      323.80     26.00 o
  -1   5   9       87.94       62.83     10.92 o
   0   5   9      689.40      563.32    105.73 o
   1   5   9       24.28       34.03     11.59 o
   2   5   9     2794.99     2069.12    250.94 o
   3   5   9      524.63      443.33     41.03 o
   4   5   9      840.13     1128.58     74.87 o
   5   5   9        0.36        0.41      4.92 o
   6   5   9       24.07       21.15      9.48 o
   7   5   9       81.25      104.97      9.33 o
   8   5   9      272.12      388.81     70.81 o
   9   5   9       70.43       72.80     22.88 o
 -10   6   9       32.53       25.57      7.00 o
  -9   6   9       21.30       22.46     10.56 o
  -8   6   9        9.77       22.87      7.76 o
  -7   6   9      370.64      383.59     25.94 o
  -6   6   9       65.51       48.31      8.59 o
  -5   6   9       65.78       75.48     15.42 o
  -4   6   9      264.65      244.38     58.26 o
  -3   6   9      204.23      235.01     14.04 o
  -2   6   9       63.11       63.97      8.21 o
  -1   6   9     1339.20     1199.07    256.52 o
   0   6   9       31.09       48.72      6.80 o
   1   6   9      443.58      467.80     74.15 o
   2   6   9     1058.18     1306.91     97.48 o
   3   6   9      616.12      625.52    107.08 o
   4   6   9     1810.79     2068.72     95.98 o
   5   6   9      336.53      273.33     12.46 o
   6   6   9      210.51      167.09      5.18 o
   7   6   9        0.19       -4.76      4.76 o
   8   6   9      134.25      102.63      8.41 o
   9   6   9       45.96       46.53      6.09 o
 -10   7   9       35.97       53.48     12.20 o
  -9   7   9       17.06       32.72     11.80 o
  -8   7   9       28.28       23.27      5.62 o
  -7   7   9      129.88      105.54      9.66 o
  -6   7   9       66.45       63.81      4.69 o
  -5   7   9      692.16      740.93     44.97 o
  -4   7   9        9.13       11.51      5.70 o
  -3   7   9      288.65      308.29      8.15 o
  -2   7   9      265.39      257.05     22.01 o
  -1   7   9       40.40       59.88      8.21 o
   0   7   9      134.10      158.40      7.07 o
   1   7   9       20.65       15.90      8.41 o
   2   7   9        0.45       -6.28     10.79 o
   3   7   9        2.05       24.02      7.08 o
   4   7   9      193.18      232.14     21.87 o
   5   7   9     1311.83     1206.98    190.61 o
   6   7   9       65.02       64.35      6.42 o
   7   7   9      344.20      406.12     41.05 o
   8   7   9        0.30       -7.44      8.37 o
   9   7   9       15.97       -9.87     13.60 o
 -10   8   9        2.23        7.32     10.07 o
  -9   8   9        0.09       32.05     10.50 o
  -8   8   9      129.39      105.29      5.45 o
  -7   8   9       44.02       57.16      8.44 o
  -6   8   9      374.03      351.87     20.16 o
  -5   8   9        4.55        2.91      7.35 o
  -4   8   9      408.57      422.43     31.75 o
  -3   8   9      190.90      150.64      6.92 o
  -2   8   9      103.32      116.75     20.80 o
  -1   8   9        0.67        2.02     15.08 o
   0   8   9      150.02      115.87     10.15 o
   1   8   9      523.76      482.89     37.23 o
   2   8   9      122.16      149.18     17.21 o
   3   8   9       11.12       16.17      6.27 o
   4   8   9      412.20      459.65     64.95 o
   5   8   9      236.83      243.90     46.21 o
   6   8   9      143.11      151.83     19.12 o
   7   8   9       89.33      100.18     10.54 o
   8   8   9      274.22      243.54     52.42 o
  -9   9   9       50.39       62.22      7.12 o
  -8   9   9      133.49      170.01     18.55 o
  -7   9   9      208.79      254.38     19.75 o
  -6   9   9        1.00       -2.31      7.82 o
  -5   9   9      123.36      115.87      6.44 o
  -4   9   9        2.14        8.58      5.89 o
  -3   9   9       21.93       20.58      5.87 o
  -2   9   9      747.24      606.54     45.41 o
  -1   9   9       39.29       29.15      8.67 o
   0   9   9      369.97      276.08     15.31 o
   1   9   9      588.50      633.34     27.97 o
   2   9   9       23.00       22.74      7.06 o
   3   9   9       65.69       73.70      7.31 o
   4   9   9        0.09       39.43     11.01 o
   5   9   9       90.81       87.18     10.58 o
   6   9   9       76.76       87.31      8.84 o
   7   9   9       43.90       50.76      6.93 o
   8   9   9      171.25      227.40     41.91 o
  -9  10   9       93.12       66.21      9.71 o
  -8  10   9        5.71        0.12      6.00 o
  -7  10   9       97.68       86.17     29.64 o
  -6  10   9       10.06       11.95     23.57 o
  -5  10   9        0.53        0.70      6.98 o
  -4  10   9        9.34       25.37      9.66 o
  -3  10   9        2.56        4.50      5.72 o
  -2  10   9       51.49       66.71     19.76 o
  -1  10   9      950.93      923.89     26.35 o
   0  10   9        0.48       10.66      6.47 o
   1  10   9      386.54      345.32     68.26 o
   2  10   9        0.74       12.55      5.93 o
   3  10   9      116.88      130.21      9.96 o
   4  10   9       43.20       40.47      5.76 o
   5  10   9       76.55       70.87      5.84 o
   6  10   9       20.28       32.62      6.80 o
   7  10   9       12.30        7.72      6.94 o
   8  10   9       18.45       -7.63      8.67 o
  -8  11   9       46.79       66.05      8.58 o
  -7  11   9       38.76       53.58      6.73 o
  -6  11   9        0.59       24.61     11.44 o
  -5  11   9       71.71       79.04     11.79 o
  -4  11   9        3.26        2.82      8.84 o
  -3  11   9      146.98      128.05      8.01 o
  -2  11   9       65.76       76.20     15.60 o
  -1  11   9        0.16        1.76     16.29 o
   0  11   9      125.94      120.81      6.05 o
   1  11   9      407.56      355.17     30.12 o
   2  11   9      121.41      123.24     10.26 o
   3  11   9      285.98      293.35     22.29 o
   4  11   9       12.55       26.25      5.17 o
   5  11   9       63.15       77.19      8.17 o
   6  11   9       12.88       26.98     17.64 o
   7  11   9       32.91       35.88      5.44 o
  -7  12   9       18.65       21.29     10.92 o
  -6  12   9      137.30      121.33      9.01 o
  -5  12   9       46.16       41.25      8.67 o
  -4  12   9       37.51       39.52     11.09 o
  -3  12   9       49.01       61.11      8.60 o
  -2  12   9      128.33      113.39     15.77 o
  -1  12   9        1.42        4.55      8.74 o
   0  12   9        2.54        5.42      6.46 o
   1  12   9       21.64       12.68      7.85 o
   2  12   9       92.20       65.68     12.01 o
   3  12   9       23.78       18.56      5.15 o
   4  12   9      283.38      234.12     15.46 o
   5  12   9       54.91       52.32      5.45 o
   6  12   9        2.81       10.52      5.03 o
  -6  13   9        4.14       15.95     11.79 o
  -5  13   9       65.08       78.69     12.48 o
  -4  13   9        6.59       -5.55      8.32 o
  -3  13   9       49.29       80.77     11.44 o
  -2  13   9       32.60       36.26      7.22 o
  -1  13   9       24.49       22.03     12.48 o
   0  13   9        8.64       10.19      6.90 o
   1  13   9       21.04       20.43      5.72 o
   2  13   9       37.35       25.44      7.41 o
   3  13   9       65.59       66.39      6.06 o
   4  13   9       17.47        8.65      8.16 o
   5  13   9      155.35      161.58     11.27 o
  -5  14   9        0.01      -11.79     11.79 o
  -4  14   9       62.89       74.88      8.67 o
  -3  14   9        2.68       -9.71     11.79 o
  -2  14   9       52.84       83.96     10.12 o
  -1  14   9       92.84      104.12      9.53 o
   0  14   9        7.50        5.03      8.33 o
   1  14   9       62.62       49.41      9.11 o
   2  14   9        3.05       -0.08      5.98 o
   3  14   9       33.71       17.88      9.15 o
   4  14   9       55.60       61.63      5.69 o
  -4  15   9       34.38       34.67      8.67 o
  -3  15   9       54.36       93.25     12.13 o
  -2  15   9       29.12       40.56     12.83 o
  -1  15   9        1.43       15.88      9.33 o
   0  15   9       49.28       55.15      8.84 o
   1  15   9        0.13        6.59      6.07 o
   2  15   9       78.45       84.14     25.07 o
   3  15   9       19.80       24.33      9.74 o
 -10   0  10      521.91      461.40     11.44 o
  -8   0  10      402.97      400.73     13.52 o
  -6   0  10       26.19       39.87     11.09 o
  -4   0  10      318.32      287.03      9.36 o
   0   0  10     2095.97     1602.24     16.29 o
   2   0  10     1176.46     1083.64     13.52 o
   4   0  10      292.68      219.48     18.55 o
   6   0  10     1240.15     1541.82     64.30 o
   8   0  10      543.86      764.75    145.77 o
  10   0  10       67.26       56.74     12.65 o
 -11   1  10      169.08      144.78     23.75 o
 -10   1  10      102.58      114.03      9.53 o
  -9   1  10      312.53      324.87      9.31 o
  -8   1  10       12.80       13.03      9.36 o
  -7   1  10      742.00      727.46     65.86 o
  -6   1  10        4.23       12.64     16.29 o
  -5   1  10        7.04       11.34      6.66 o
  -4   1  10      904.27      756.93     81.81 o
  -3   1  10       98.40       80.37      8.57 o
  -2   1  10      402.60      318.96     88.74 o
  -1   1  10      502.53      571.15    135.02 o
   0   1  10      443.60      622.72     23.40 o
   1   1  10      215.30      263.71     55.98 o
   2   1  10       57.83       53.92      5.88 o
   3   1  10     1122.05     1036.05     87.08 o
   4   1  10       81.24       99.87      5.20 o
   5   1  10      104.54      144.18     12.35 o
   6   1  10      489.88      701.35     54.91 o
   7   1  10      108.30      112.71      7.37 o
   8   1  10       91.03       79.59      9.02 o
   9   1  10       98.10       83.20     15.16 o
  10   1  10       24.82       31.20     12.48 o
 -11   2  10       66.29       56.27     26.35 o
 -10   2  10       10.24       13.07     16.99 o
  -9   2  10       13.13        0.12      8.21 o
  -8   2  10      180.34      177.23      8.45 o
  -7   2  10      258.86      255.09     23.57 o
  -6   2  10      375.35      423.14     36.92 o
  -5   2  10      965.12      894.98     25.65 o
  -4   2  10        0.01       17.16      8.09 o
  -3   2  10     1564.27     1306.25    128.26 o
  -2   2  10      263.16      302.57     76.44 o
  -1   2  10     1548.88     2035.56     18.37 o
   0   2  10        0.13       -5.02      6.54 o
   1   2  10        7.06       19.41      6.66 o
   2   2  10      428.39      549.64     67.86 o
   3   2  10        0.75       -4.87      5.42 o
   4   2  10      236.67      380.06     21.95 o
   5   2  10       69.38      110.33      9.11 o
   6   2  10       13.62       20.02     10.21 o
   7   2  10      417.13      459.17     18.31 o
   8   2  10       98.29       84.01     10.06 o
   9   2  10      120.83       87.91      8.76 o
 -10   3  10       17.96       16.88     10.11 o
  -9   3  10      292.14      298.10     15.03 o
  -8   3  10      132.76      120.39      7.31 o
  -7   3  10       37.06       23.03      5.76 o
  -6   3  10       36.56       49.73      9.36 o
  -5   3  10       38.53       46.53     11.61 o
  -4   3  10     1915.93     2067.17     82.68 o
  -3   3  10      107.72      112.46     12.04 o
  -2   3  10     1250.77      997.92    348.04 o
  -1   3  10      330.31      275.24      9.71 o
   0   3  10     1538.46     1436.28    305.23 o
   1   3  10        0.35       -4.16      5.51 o
   2   3  10       69.35       44.75      6.36 o
   3   3  10      315.09      314.88     35.16 o
   4   3  10      233.67      338.46     40.58 o
   5   3  10       19.04       19.63      5.47 o
   6   3  10      133.02      160.11     21.75 o
   7   3  10       17.57       26.11      7.16 o
   8   3  10        5.73        7.88      5.80 o
   9   3  10       89.30       61.97      8.26 o
 -10   4  10       82.92       90.97     16.70 o
  -9   4  10       98.83      113.76      6.05 o
  -8   4  10        9.00       22.83      8.15 o
  -7   4  10       64.15       53.19      6.80 o
  -6   4  10      592.53      577.73     14.04 o
  -5   4  10      167.41      202.11      8.57 o
  -4   4  10       19.91       29.97      5.67 o
  -3   4  10      320.53      332.80     35.54 o
  -2   4  10       93.70       74.88     19.41 o
  -1   4  10      582.25      550.07     81.98 o
   0   4  10     1476.80     1370.23     83.02 o
   1   4  10       18.22       27.06      5.64 o
   2   4  10     3630.28     4123.96    469.86 o
   3   4  10      189.79      226.29     38.47 o
   4   4  10      295.36      302.54     44.26 o
   5   4  10       49.48       80.00     12.40 o
   6   4  10       55.58       59.91     22.21 o
   7   4  10       13.09       32.80     18.92 o
   8   4  10      116.65      144.55     34.73 o
   9   4  10       16.68        9.47      8.78 o
 -10   5  10       15.70        7.13      7.80 o
  -9   5  10       42.24       65.07      6.86 o
  -8   5  10       22.31       19.99      9.10 o
  -7   5  10      375.99      346.03     29.29 o
  -6   5  10        0.50       15.68     16.47 o
  -5   5  10      281.84      301.33     12.40 o
  -4   5  10       95.33       84.02      5.75 o
  -3   5  10      432.63      496.82     18.89 o
  -2   5  10       13.50       17.15      5.87 o
  -1   5  10     1218.01     1154.82     85.62 o
   0   5  10       96.55       85.62      8.32 o
   1   5  10     1383.95     1485.90    102.02 o
   2   5  10        0.48        3.39      9.46 o
   3   5  10     1994.39     2371.18    247.91 o
   4   5  10       13.18       15.78     17.53 o
   5   5  10       63.89       78.14     18.74 o
   6   5  10      257.09      328.28     77.30 o
   7   5  10       29.58       42.18      9.75 o
   8   5  10        7.84       17.13      6.34 o
   9   5  10      291.15      239.74     64.43 o
 -10   6  10      128.47      117.81      8.59 o
  -9   6  10      107.84      108.47      7.12 o
  -8   6  10      222.07      253.03     14.29 o
  -7   6  10       37.07       42.18      7.84 o
  -6   6  10      105.56      112.33     15.19 o
  -5   6  10      585.30      610.02     12.15 o
  -4   6  10        5.31       25.23      6.34 o
  -3   6  10       46.87       58.09      7.84 o
  -2   6  10      242.67      271.95     17.16 o
  -1   6  10       50.35       44.61      8.08 o
   0   6  10      387.24      318.94     51.48 o
   1   6  10        0.17       12.82      7.85 o
   2   6  10      453.41      506.98     78.56 o
   3   6  10     1089.11     1404.88    171.20 o
   4   6  10       73.12       84.28     21.74 o
   5   6  10      430.46      489.24    117.93 o
   6   6  10       53.39       73.08      7.50 o
   7   6  10      333.91      446.83     88.65 o
   8   6  10       57.45       75.56     16.83 o
   9   6  10       82.50       62.41      6.47 o
  -9   7  10        0.69       10.05      6.80 o
  -8   7  10        0.35       16.16      7.86 o
  -7   7  10       30.78       50.40      7.34 o
  -6   7  10      354.73      357.46     18.32 o
  -5   7  10      211.43      208.69      7.19 o
  -4   7  10      545.70      438.28     17.22 o
  -3   7  10        1.71       -0.16      6.47 o
  -2   7  10      469.74      490.21     23.05 o
  -1   7  10      319.77      312.76     11.79 o
   0   7  10      195.65      164.49      8.33 o
   1   7  10       21.95       10.88      5.02 o
   2   7  10        9.60       14.46      7.38 o
   3   7  10      132.44      151.64     18.02 o
   4   7  10      341.83      385.80     17.56 o
   5   7  10       75.68       94.20     18.28 o
   6   7  10      542.34      672.62    173.00 o
   7   7  10        1.96        6.82      6.35 o
   8   7  10      338.47      421.19     85.46 o
  -9   8  10        0.93        8.00      6.66 o
  -8   8  10        4.85        4.65      5.25 o
  -7   8  10       47.36       58.33      7.09 o
  -6   8  10       44.14       53.25      6.96 o
  -5   8  10      257.41      266.79     24.32 o
  -4   8  10       27.88       55.23     14.08 o
  -3   8  10      654.39      617.82     35.19 o
  -2   8  10        0.17       -6.13     18.20 o
  -1   8  10      515.72      431.92     77.65 o
   0   8  10      246.65      288.54      8.70 o
   1   8  10      406.62      335.38     45.73 o
   2   8  10      559.58      489.85     51.64 o
   3   8  10        2.57        5.63      8.11 o
   4   8  10        3.93       10.96      9.59 o
   5   8  10      436.50      535.91     87.10 o
   6   8  10        9.21       32.31      5.03 o
   7   8  10      286.94      343.18     49.35 o
   8   8  10        0.23        9.70      6.18 o
  -9   9  10      107.09      100.46      9.71 o
  -8   9  10       28.97       52.13     12.40 o
  -7   9  10      177.48      176.50     14.56 o
  -6   9  10      105.60      108.16      7.96 o
  -5   9  10       12.25       16.58      7.19 o
  -4   9  10      106.35      104.60      6.21 o
  -3   9  10       38.29       56.68      6.91 o
  -2   9  10        0.30       10.11      7.45 o
  -1   9  10      567.10      614.82    137.10 o
   0   9  10      360.45      384.24     38.83 o
   1   9  10       18.42       19.77      5.63 o
   2   9  10        3.17        5.08     13.91 o
   3   9  10      258.84      279.39     21.47 o
   4   9  10        0.34       -1.55     15.73 o
   5   9  10        3.29       -4.05     15.17 o
   6   9  10       33.14       34.45      7.16 o
   7   9  10       10.75       18.70      8.41 o
   8   9  10       10.69       -8.67      8.67 o
  -8  10  10       56.88       36.05      8.32 o
  -7  10  10        3.11       12.83      7.97 o
  -6  10  10       39.87       42.41      9.29 o
  -5  10  10        0.08        3.12      6.32 o
  -4  10  10        5.37        8.47      7.58 o
  -3  10  10       76.00       74.44      6.41 o
  -2  10  10       44.81       65.23     12.65 o
  -1  10  10      103.70      119.09      8.45 o
   0  10  10      160.02      198.96     20.97 o
   1  10  10        0.15        2.27      7.76 o
   2  10  10      333.24      366.05     22.02 o
   3  10  10       65.66       67.53     15.76 o
   4  10  10       35.35       40.15      5.17 o
   5  10  10       11.75       17.69      7.44 o
   6  10  10       36.47       44.50      6.16 o
   7  10  10       60.94       64.12      6.31 o
  -7  11  10       39.27       75.92     11.79 o
  -6  11  10       33.75       41.95     12.13 o
  -5  11  10        4.08       28.08     11.09 o
  -4  11  10      127.92      145.59      9.23 o
  -3  11  10       57.41       69.46      6.18 o
  -2  11  10       83.84       95.83     20.97 o
  -1  11  10      656.03      688.46     10.51 o
   0  11  10      255.69      221.15      7.56 o
   1  11  10      148.20      164.77     17.66 o
   2  11  10        9.23        3.36      5.76 o
   3  11  10      128.61      113.05      6.02 o
   4  11  10      208.09      210.73     14.01 o
   5  11  10       35.25       34.56      5.97 o
   6  11  10       62.75       49.80      5.12 o
  -7  12  10       43.69       70.72     11.79 o
  -6  12  10       36.80       15.60      8.32 o
  -5  12  10       11.97        1.73      8.32 o
  -4  12  10       23.79       16.64      7.97 o
  -3  12  10      135.11      122.38      8.48 o
  -2  12  10        0.45        3.44      8.08 o
  -1  12  10      129.10      126.93     18.72 o
   0  12  10        1.38       13.35      7.84 o
   1  12  10        3.73        4.39      5.09 o
   2  12  10       61.03       55.90      9.93 o
   3  12  10      142.33      125.89      9.79 o
   4  12  10       19.08       27.04      5.45 o
   5  12  10      112.16      109.56      5.81 o
   6  12  10       40.75       45.15      6.35 o
  -6  13  10       62.81       74.53      9.01 o
  -5  13  10        7.37       60.32     12.13 o
  -4  13  10       43.39       33.97      8.67 o
  -3  13  10        6.17        2.35      8.33 o
  -2  13  10      202.67      259.93     27.56 o
  -1  13  10       37.19       45.00     10.23 o
   0  13  10        4.06       12.68      8.32 o
   1  13  10       28.81       15.01      8.46 o
   2  13  10       23.45       20.62      5.30 o
   3  13  10      118.41      102.30     20.17 o
   4  13  10       96.32       97.25      6.32 o
   5  13  10       38.61       33.39      6.32 o
  -4  14  10        0.99       23.92      8.67 o
  -3  14  10       13.04       61.70     11.79 o
  -2  14  10       18.64       17.15      9.25 o
  -1  14  10        9.37       17.35      9.25 o
   0  14  10       55.11       47.31      8.58 o
   1  14  10        4.28        5.34      5.17 o
   2  14  10       54.19       53.59      8.61 o
   3  14  10       50.47       55.63     14.11 o
  -2  15  10       35.78       47.87      7.77 o
  -1  15  10       35.47       41.15     10.75 o
   0  15  10        1.24       14.56     19.41 o
   1  15  10       56.55       45.37      8.31 o
  -9   0  11      304.89      310.26     12.83 o
  -7   0  11      530.30      470.41     10.75 o
  -5   0  11      145.00      133.46      8.32 o
  -3   0  11       92.11       87.70     11.79 o
  -1   0  11        3.17        6.59     11.09 o
   1   0  11       29.98       23.92     11.44 o
   3   0  11      142.65      125.84      8.67 o
   5   0  11      593.31      702.03     78.69 o
   7   0  11       19.49       23.76      9.88 o
   9   0  11       12.38       -6.60      6.60 o
 -10   1  11      227.59      227.83     25.31 o
  -9   1  11       27.77       41.06      6.98 o
  -8   1  11      118.99      101.59      6.25 o
  -7   1  11       10.64       28.60     11.27 o
  -6   1  11      587.67      565.97     37.27 o
  -5   1  11        0.26       15.92      6.40 o
  -4   1  11       65.59       82.42     15.08 o
  -3   1  11     1195.42     1379.56     12.87 o
  -2   1  11        6.95       -6.35      6.35 o
  -1   1  11       85.21      102.74     30.85 o
   0   1  11      761.06      719.20    288.94 o
   1   1  11        0.54        4.33      7.84 o
   2   1  11      262.36      238.04     50.44 o
   3   1  11        5.10       14.39     20.11 o
   4   1  11      120.29      141.27     22.92 o
   5   1  11      262.53      256.86     14.41 o
   6   1  11       78.24      104.37      5.67 o
   7   1  11      321.52      308.94     22.60 o
   8   1  11      210.26      178.95     39.80 o
   9   1  11       33.71       36.44     13.71 o
 -10   2  11       51.37       45.57      7.37 o
  -9   2  11       32.59       44.00      8.49 o
  -8   2  11       22.58       40.64      9.88 o
  -7   2  11      438.05      442.83     29.47 o
  -6   2  11       56.02       40.06      9.88 o
  -5   2  11        9.55       18.12      6.54 o
  -4   2  11      990.31      901.30      9.62 o
  -3   2  11      122.57       98.80     17.90 o
  -2   2  11      888.01     1060.78    133.29 o
  -1   2  11      157.02       72.99      9.88 o
   0   2  11     2722.99     2825.12   1033.38 o
   1   2  11       59.63       57.03     10.05 o
   2   2  11       43.22       52.15      6.47 o
   3   2  11       38.58       42.32      5.01 o
   4   2  11      104.67       76.48     12.39 o
   5   2  11       15.79       12.26      5.28 o
   6   2  11      451.25      564.67     69.65 o
   7   2  11       11.56       24.44      5.62 o
   8   2  11      199.84      193.50     30.62 o
   9   2  11       89.37       61.23     11.47 o
 -10   3  11       96.81       93.92      7.44 o
  -9   3  11       42.98       62.42     18.37 o
  -8   3  11        2.97       20.15     23.75 o
  -7   3  11        1.17      -10.92     10.92 o
  -6   3  11       45.41       59.79      7.96 o
  -5   3  11      226.48      231.45     12.13 o
  -4   3  11       59.70       42.75     25.83 o
  -3   3  11      910.76      936.14     37.46 o
  -2   3  11       96.54       84.28     39.17 o
  -1   3  11      835.71      710.99     11.79 o
   0   3  11        0.15        2.37     27.04 o
   1   3  11     1427.88     1602.99    157.73 o
   2   3  11        5.37       15.37      4.40 o
   3   3  11       45.36       54.10     16.92 o
   4   3  11        6.22        7.11      6.14 o
   5   3  11      160.27      200.80     25.19 o
   6   3  11      111.86      124.14     17.00 o
   7   3  11       45.16       29.55      5.75 o
   8   3  11       24.39       30.42      4.43 o
   9   3  11      191.15      116.33     20.66 o
 -10   4  11       84.18       78.93      8.92 o
  -9   4  11       44.38       60.04      7.80 o
  -8   4  11       50.16       59.24     15.25 o
  -7   4  11      332.05      338.33      7.95 o
  -6   4  11       13.08        7.63     15.25 o
  -5   4  11      376.77      355.32     52.34 o
  -4   4  11      315.04      350.42     22.62 o
  -3   4  11       75.03       69.96      6.54 o
  -2   4  11      906.17      953.18    128.96 o
  -1   4  11      255.72      262.99     28.43 o
   0   4  11       21.86       12.00     19.59 o
   1   4  11     1994.30     2275.98    183.03 o
   2   4  11      611.03      717.87    100.82 o
   3   4  11      638.34      634.48    104.85 o
   4   4  11       24.03       12.23      5.46 o
   5   4  11       88.14       77.29      8.49 o
   6   4  11       18.31       31.23      5.38 o
   7   4  11       22.86       27.37      5.06 o
   8   4  11       36.14       41.46      6.10 o
   9   4  11        3.81       17.13      6.14 o
 -10   5  11       59.56       54.86      8.49 o
  -9   5  11       31.17       14.61      8.49 o
  -8   5  11      198.59      240.39      8.92 o
  -7   5  11        8.34       11.36      6.54 o
  -6   5  11      583.74      635.34     48.36 o
  -5   5  11       30.62       54.66     13.78 o
  -4   5  11      853.25      902.85     22.76 o
  -3   5  11        2.35       -6.47      6.47 o
  -2   5  11      146.21      139.06     10.57 o
  -1   5  11      184.31      226.68      8.45 o
   0   5  11      324.50      304.18    109.72 o
   1   5  11        0.33        6.22      7.11 o
   2   5  11     1251.58     1698.02    154.94 o
   3   5  11        7.58        3.90      9.37 o
   4   5  11       97.42      114.94     24.30 o
   5   5  11       11.37        5.35     15.82 o
   6   5  11       39.99       51.83     11.40 o
   7   5  11        5.33       34.11      5.51 o
   8   5  11      257.37      255.76     63.63 o
  -9   6  11       37.12       49.88      8.57 o
  -8   6  11       14.67       15.95     17.85 o
  -7   6  11      318.38      331.84     22.41 o
  -6   6  11       52.92       61.61      6.13 o
  -5   6  11        1.78       11.88      6.27 o
  -4   6  11       75.81       93.01      8.93 o
  -3   6  11      459.84      397.80     18.37 o
  -2   6  11        0.77       14.19      6.28 o
  -1   6  11      106.71       94.79      5.88 o
   0   6  11      217.30      209.68     43.85 o
   1   6  11        0.58        2.95      7.84 o
   2   6  11       21.49       24.43      5.63 o
   3   6  11       59.21       56.52      6.70 o
   4   6  11        0.30        5.08      5.46 o
   5   6  11        0.30       -5.71      5.71 o
   6   6  11      133.25      107.82      9.64 o
   7   6  11        2.65        7.87      9.67 o
   8   6  11      138.68      166.34     21.88 o
  -9   7  11      150.22      157.88     54.37 o
  -8   7  11        0.21        2.68      6.16 o
  -7   7  11       18.57        8.77      9.05 o
  -6   7  11        0.03        0.03      6.40 o
  -5   7  11       52.22       65.14      7.26 o
  -4   7  11       31.57       33.77      8.30 o
  -3   7  11      775.99      842.45     65.52 o
  -2   7  11       76.97       71.67      8.15 o
  -1   7  11      338.83      346.79     44.03 o
   0   7  11        8.51       23.99      6.35 o
   1   7  11      178.35      183.04     22.56 o
   2   7  11       12.67       11.61      4.82 o
   3   7  11       12.29        0.97     13.50 o
   4   7  11       38.80       25.68      4.94 o
   5   7  11      272.72      196.31      5.99 o
   6   7  11        0.05       14.03     20.47 o
   7   7  11      477.60      580.59     80.33 o
   8   7  11        6.26        0.01      7.51 o
  -9   8  11       24.43       18.33      7.67 o
  -8   8  11       37.22       42.57      6.80 o
  -7   8  11       11.74       20.48      7.49 o
  -6   8  11      278.79      283.37     32.31 o
  -5   8  11        0.10        2.23      6.46 o
  -4   8  11      262.12      286.93     27.59 o
  -3   8  11        0.15        2.76      7.83 o
  -2   8  11      296.78      279.68     34.32 o
  -1   8  11       53.12       61.14      6.60 o
   0   8  11      685.60      718.82    137.28 o
   1   8  11      744.89      750.27     55.34 o
   2   8  11      165.81      182.74     19.38 o
   3   8  11       76.16       86.85     14.58 o
   4   8  11      169.59      267.23     56.12 o
   5   8  11      137.94      140.47     20.04 o
   6   8  11      266.52      264.41     28.01 o
   7   8  11       60.41       50.84      5.47 o
  -8   9  11       49.41       45.61      9.60 o
  -7   9  11      106.34      123.31     14.68 o
  -6   9  11      157.71      152.95      8.05 o
  -5   9  11       70.64       60.99      6.54 o
  -4   9  11       20.12       26.28      6.53 o
  -3   9  11       47.54       65.27      8.82 o
  -2   9  11      141.22      145.83      8.58 o
  -1   9  11        1.83        2.12      8.49 o
   0   9  11      197.35      278.92     12.48 o
   1   9  11        1.39       13.26      4.88 o
   2   9  11      171.77      176.03     26.75 o
   3   9  11       46.93       43.84      8.60 o
   4   9  11      111.82       90.80     13.80 o
   5   9  11       32.78       29.36      5.86 o
   6   9  11       99.17      113.58     15.88 o
   7   9  11       39.58       31.26      6.20 o
  -8  10  11       10.78       31.20      8.32 o
  -7  10  11      103.94      145.16     18.37 o
  -6  10  11       13.04       30.15     12.09 o
  -5  10  11       19.65       14.07      7.50 o
  -4  10  11        0.09       10.90      9.02 o
  -3  10  11       71.35       57.81      6.74 o
  -2  10  11       88.05      142.19      8.66 o
  -1  10  11        0.45       -8.70     20.11 o
   0  10  11      147.55      197.10      8.57 o
   1  10  11       10.54       11.64      6.20 o
   2  10  11        2.89       -2.68      5.00 o
   3  10  11      715.33      585.76     71.28 o
   4  10  11        2.32        4.58      6.45 o
   5  10  11      138.24      119.66     18.73 o
   6  10  11       23.07       19.76      6.87 o
  -7  11  11        3.42       -8.67      8.67 o
  -6  11  11       60.84       71.06      8.67 o
  -5  11  11        1.33       14.97      8.34 o
  -4  11  11       78.95      110.77     25.86 o
  -3  11  11       79.83       95.21      9.12 o
  -2  11  11      101.13      111.13      7.61 o
  -1  11  11        0.65       11.99      6.47 o
   0  11  11      358.13      446.43      9.68 o
   1  11  11        6.39       11.74      5.05 o
   2  11  11      168.16      149.12     26.37 o
   3  11  11        1.99       -6.75      6.75 o
   4  11  11       63.48       55.70      6.04 o
   5  11  11       20.39        6.11     10.01 o
   6  11  11       12.24        3.96      6.28 o
  -6  12  11        6.24        5.55      8.32 o
  -5  12  11       10.18       10.40     11.79 o
  -4  12  11        2.19        2.69      8.20 o
  -3  12  11        9.18       10.90      7.70 o
  -2  12  11      241.02      282.28     37.09 o
  -1  12  11       39.99       70.86     10.92 o
   0  12  11        2.43       -0.51      7.94 o
   1  12  11       20.18       20.68      5.32 o
   2  12  11        2.69        4.30      7.72 o
   3  12  11        0.80        0.50      4.78 o
   4  12  11       13.78        1.47      4.92 o
   5  12  11       42.61       43.87     10.86 o
  -5  13  11       39.54       49.92     12.13 o
  -4  13  11        2.54       -2.08      8.67 o
  -3  13  11      224.44      255.56     12.11 o
  -2  13  11       43.83       44.12      7.37 o
  -1  13  11      115.48      106.90     13.87 o
   0  13  11        3.28        5.04     11.27 o
   1  13  11       46.46       39.16     12.51 o
   2  13  11       43.27       35.60      5.45 o
   3  13  11        7.07       -1.24      8.96 o
   4  13  11      167.65      160.76     22.67 o
  -3  14  11       17.49       11.76     10.26 o
  -2  14  11        1.55        1.74      9.50 o
  -1  14  11       76.55      104.51      9.30 o
   0  14  11       33.21       13.69      6.45 o
   1  14  11       56.60       41.01     14.85 o
   2  14  11       15.32       12.91      6.25 o
 -10   0  12       62.14       47.84     12.48 o
  -8   0  12      172.44      195.51     12.13 o
  -6   0  12      393.45      391.37     10.05 o
  -4   0  12      636.65      651.36     10.75 o
  -2   0  12      191.79      236.77     11.44 o
   0   0  12      474.03      381.32     10.40 o
   2   0  12       48.21       54.08     11.09 o
   4   0  12      362.70      266.23      9.71 o
   6   0  12      566.57      464.06     17.51 o
   8   0  12        6.83        5.50     10.05 o
 -10   1  12       69.71       62.95      8.94 o
  -9   1  12       71.90       74.70      8.45 o
  -8   1  12       67.09       73.81      6.13 o
  -7   1  12      209.29      231.38      8.70 o
  -6   1  12       34.80       23.52     11.79 o
  -5   1  12      313.45      347.65      8.94 o
  -4   1  12      328.83      386.46      9.30 o
  -3   1  12       10.92       10.94     10.05 o
  -2   1  12      247.02      174.57     52.00 o
  -1   1  12      354.54      178.64     10.57 o
   0   1  12       14.46       12.32      7.28 o
   1   1  12       14.27       15.60      7.84 o
   2   1  12       13.47        5.43     15.43 o
   3   1  12      695.46      767.61     68.81 o
   4   1  12      176.26      140.85     20.86 o
   5   1  12      347.17      254.98     11.39 o
   6   1  12      299.55      252.75     32.62 o
   7   1  12        5.25       18.21      5.05 o
   8   1  12        8.80       19.28      7.09 o
   9   1  12        3.81       -2.77     12.13 o
 -10   2  12        4.63        1.39     10.57 o
  -9   2  12       92.37       98.13      8.94 o
  -8   2  12      307.01      366.37     20.63 o
  -7   2  12        1.26       12.57     20.45 o
  -6   2  12      125.16      143.48      8.21 o
  -5   2  12       28.38       28.94      8.49 o
  -4   2  12        5.50        8.37      6.03 o
  -3   2  12      679.20      591.32    126.83 o
  -2   2  12        7.80        8.84      7.84 o
  -1   2  12      564.27      728.66     15.60 o
   0   2  12      396.98      374.55    156.51 o
   1   2  12      699.67      978.35     70.72 o
   2   2  12      170.95      162.04     36.75 o
   3   2  12       33.71       46.63     16.29 o
   4   2  12        0.53        9.14     14.84 o
   5   2  12       51.13       31.71      7.64 o
   6   2  12       14.60        6.47      5.51 o
   7   2  12      311.70      310.59     25.41 o
   8   2  12       42.83       33.43     10.05 o
 -10   3  12       43.04       45.18      8.94 o
  -9   3  12        0.21       19.93     22.01 o
  -8   3  12       30.64       27.74      8.84 o
  -7   3  12       61.78       82.82     16.12 o
  -6   3  12      117.91      114.24      9.19 o
  -5   3  12       77.99       88.73      6.73 o
  -4   3  12       71.87       86.34      5.63 o
  -3   3  12        0.11      -10.99     10.99 o
  -2   3  12       37.32       46.27     15.77 o
  -1   3  12        4.57       16.12      7.60 o
   0   3  12      365.58      340.74     47.15 o
   1   3  12       97.35      100.66      8.15 o
   2   3  12       75.56       87.75     21.32 o
   3   3  12       38.13       43.91     10.92 o
   4   3  12       20.65       18.58     11.98 o
   5   3  12       29.74       44.30     11.91 o
   6   3  12      351.92      293.71     32.82 o
   7   3  12       11.60       -2.72      9.90 o
   8   3  12      143.57      110.82      5.40 o
 -10   4  12        5.45       22.88     12.83 o
  -9   4  12      157.77      159.64     16.12 o
  -8   4  12      216.01      249.59     12.48 o
  -7   4  12        0.09       12.83      6.76 o
  -6   4  12      198.92      191.14      7.41 o
  -5   4  12       62.46       63.72     12.89 o
  -4   4  12      107.26      109.33      5.68 o
  -3   4  12      116.25      121.98     13.06 o
  -2   4  12       10.49        2.84      7.47 o
  -1   4  12       73.39       83.88      7.84 o
   0   4  12      412.31      293.11     96.37 o
   1   4  12      560.12      630.90     48.70 o
   2   4  12      808.53      746.72     74.18 o
   3   4  12      188.84      211.57     20.81 o
   4   4  12        0.97       -7.37     21.92 o
   5   4  12       52.30       38.01     13.13 o
   6   4  12      236.81      203.29     33.04 o
   7   4  12        3.09       33.69      9.63 o
   8   4  12        7.19       19.05     15.12 o
  -9   5  12       46.77       57.97      7.12 o
  -8   5  12        0.01       -8.08      8.08 o
  -7   5  12      273.61      301.92     37.09 o
  -6   5  12        0.99       -5.42      5.83 o
  -5   5  12      904.33      916.92     21.90 o
  -4   5  12        4.40       13.70      7.32 o
  -3   5  12      465.40      489.33     28.43 o
  -2   5  12        7.83       12.28      7.70 o
  -1   5  12       60.92       64.33     10.40 o
   0   5  12        0.82       10.23      7.48 o
   1   5  12      242.74      207.86     61.70 o
   2   5  12        6.29       17.88      8.21 o
   3   5  12      321.85      331.90     12.79 o
   4   5  12      141.89      159.77      6.67 o
   5   5  12      177.81      189.51     16.23 o
   6   5  12        9.06        8.71      5.89 o
   7   5  12       16.78        2.31      9.91 o
   8   5  12        1.69        1.72      7.76 o
  -9   6  12       67.50       75.51      7.65 o
  -8   6  12       45.94       30.90     11.43 o
  -7   6  12       43.17       37.10      6.74 o
  -6   6  12      215.46      195.19     12.67 o
  -5   6  12       18.33       14.60      5.68 o
  -4   6  12      382.29      396.32     31.89 o
  -3   6  12      118.01      149.88      6.80 o
  -2   6  12      103.41      126.64      6.54 o
  -1   6  12       33.34       33.86      7.11 o
   0   6  12       42.00       34.82      5.27 o
   1   6  12      419.21      433.26    138.14 o
   2   6  12       96.27      119.99     14.12 o
   3   6  12       19.97       26.40      5.42 o
   4   6  12      173.74      220.31     22.43 o
   5   6  12       10.99       31.43      5.47 o
   6   6  12       46.89       44.49      8.52 o
   7   6  12       56.96       55.75     10.93 o
   8   6  12        1.13       11.08      6.14 o
  -9   7  12        5.16        5.28      7.74 o
  -8   7  12       95.03      100.31      8.06 o
  -7   7  12       63.64       68.70      6.72 o
  -6   7  12        0.14        5.83      6.40 o
  -5   7  12      102.45       96.84      5.93 o
  -4   7  12      143.93      137.98      5.93 o
  -3   7  12       20.85       25.31      7.84 o
  -2   7  12      506.16      559.00     15.60 o
  -1   7  12        1.39       -0.63      6.59 o
   0   7  12      333.71      310.37     29.28 o
   1   7  12       46.74       52.58      9.67 o
   2   7  12       26.24       38.67      6.34 o
   3   7  12       14.40       16.42     10.92 o
   4   7  12        0.11        3.46      6.54 o
   5   7  12       10.72       18.15     20.38 o
   6   7  12      528.79      452.98     77.93 o
   7   7  12      173.77      103.19      8.77 o
  -8   8  12       18.59       19.86     10.84 o
  -7   8  12        7.81       12.34      5.76 o
  -6   8  12        0.79        8.07      7.33 o
  -5   8  12       66.09       63.57      7.06 o
  -4   8  12        7.51        1.43      6.34 o
  -3   8  12      105.92      125.37      9.01 o
  -2   8  12       20.73       14.86     19.76 o
  -1   8  12       96.01       80.77      6.80 o
   0   8  12       69.57       66.34     13.45 o
   1   8  12      241.36      254.17     24.04 o
   2   8  12       19.49        7.05      6.47 o
   3   8  12       34.73       40.90     13.56 o
   4   8  12        8.49        9.81      4.53 o
   5   8  12      114.18       94.51     24.81 o
   6   8  12       36.34       39.83     11.85 o
   7   8  12      165.14      118.12     19.47 o
  -8   9  12        9.62       21.84      7.02 o
  -7   9  12       13.64       22.08      7.70 o
  -6   9  12       51.48       63.54      8.88 o
  -5   9  12       15.38       22.09      8.80 o
  -4   9  12       13.23       23.15      9.79 o
  -3   9  12        5.73       22.69      6.47 o
  -2   9  12        0.24        5.82      7.72 o
  -1   9  12       31.48       45.43      7.96 o
   0   9  12       69.90       58.30     21.42 o
   1   9  12      103.80      145.49     22.98 o
   2   9  12       25.98       22.44      5.63 o
   3   9  12       70.78       75.27      7.66 o
   4   9  12        1.35        9.04      7.20 o
   5   9  12      145.79      132.55      7.40 o
   6   9  12       91.81       72.27     25.78 o
  -7  10  12       16.49       15.78      8.71 o
  -6  10  12       68.77       71.01      6.78 o
  -5  10  12        0.10       13.17      7.84 o
  -4  10  12      103.82      113.25      7.20 o
  -3  10  12       86.76       97.78      6.10 o
  -2  10  12      131.89      145.26     24.27 o
  -1  10  12      271.42      300.76     15.77 o
   0  10  12        2.86        4.90      5.80 o
   1  10  12       10.54        9.24      6.40 o
   2  10  12      224.07      257.60     12.11 o
   3  10  12        0.09       16.41      5.11 o
   4  10  12      343.05      377.04     40.74 o
   5  10  12      103.89       83.64     11.33 o
   6  10  12       84.30       68.46     19.65 o
  -6  11  12        2.63        8.37      9.42 o
  -5  11  12      139.98      153.26     10.55 o
  -4  11  12       11.51       13.09      7.09 o
  -3  11  12       32.95       40.63      5.93 o
  -2  11  12       71.86       97.10     12.31 o
  -1  11  12      139.31      177.27     18.20 o
   0  11  12      101.81      132.74     33.18 o
   1  11  12       80.18      101.52     22.97 o
   2  11  12       68.19       65.22      7.67 o
   3  11  12       94.18      112.93      5.51 o
   4  11  12        4.82       -5.20      5.20 o
   5  11  12       24.71       18.47      7.96 o
  -5  12  12        1.09        2.08     12.13 o
  -4  12  12        0.00        6.63      7.80 o
  -3  12  12       55.57       65.09      6.45 o
  -2  12  12       51.11       47.33      7.12 o
  -1  12  12       37.36       48.22     12.31 o
   0  12  12        4.70       10.45      6.93 o
   1  12  12      169.51      180.70     41.08 o
   2  12  12       39.52       54.65      5.42 o
   3  12  12       27.61       24.09      6.90 o
   4  12  12        0.40       15.62      5.42 o
  -4  13  12       81.15      115.29     15.98 o
  -3  13  12       59.97       61.88      7.01 o
  -2  13  12      364.96      430.77     36.75 o
  -1  13  12        0.34       -0.55     10.92 o
   0  13  12      195.30      189.38     38.87 o
   1  13  12       20.94       23.61     16.91 o
   2  13  12       36.80       32.57      6.36 o
   3  13  12       81.36       56.85     13.69 o
  -2  14  12        0.24       10.40     15.60 o
  -1  14  12       27.27       51.45      9.19 o
   0  14  12       63.33       91.59     12.83 o
  -9   0  13       50.87       85.28     12.13 o
  -7   0  13      122.03      146.29     12.48 o
  -5   0  13       97.19      124.80     11.44 o
  -3   0  13      326.04      320.66      9.71 o
  -1   0  13     1290.59      551.87     13.17 o
   1   0  13      211.77      265.54     11.79 o
   3   0  13      800.16      625.71     11.09 o
   5   0  13      565.42      483.58     14.56 o
   7   0  13      340.17      321.78      9.80 o
  -9   1  13       42.96       50.66      8.58 o
  -8   1  13       40.07       50.35     11.44 o
  -7   1  13       46.79       61.23     12.83 o
  -6   1  13      124.30      140.52      8.84 o
  -5   1  13        1.40       15.77      8.09 o
  -4   1  13        6.37       16.97      7.11 o
  -3   1  13       66.54       62.28     13.84 o
  -2   1  13       74.83       98.92     12.53 o
  -1   1  13       59.00       60.98      6.60 o
   0   1  13        0.14       -3.52     21.49 o
   1   1  13      250.53      239.19     19.24 o
   2   1  13      493.86      412.25      7.23 o
   3   1  13       25.57       31.59     12.83 o
   4   1  13      793.10      562.81     43.16 o
   5   1  13       50.24       31.60      8.16 o
   6   1  13      200.31      152.33      5.85 o
   7   1  13       32.34       26.58     14.35 o
   8   1  13       35.47       27.88     10.35 o
  -9   2  13       22.47       51.42      8.45 o
  -8   2  13       71.08      108.37     11.61 o
  -7   2  13       19.52       26.93     19.59 o
  -6   2  13      120.50      149.34      8.21 o
  -5   2  13        4.51        5.89      9.53 o
  -4   2  13       63.34       72.82      6.38 o
  -3   2  13       18.04       20.27      4.85 o
  -2   2  13      447.63      528.05      9.30 o
  -1   2  13      980.94      666.17    182.51 o
   0   2  13     1575.49     1938.94     50.44 o
   1   2  13      126.84      134.53     22.53 o
   2   2  13        0.61       11.62      6.22 o
   3   2  13       12.55       29.38      5.27 o
   4   2  13       21.10       12.48      9.53 o
   5   2  13      127.75      106.91     11.49 o
   6   2  13      131.40       95.89      8.87 o
   7   2  13       18.91        9.27      9.74 o
   8   2  13      155.56      101.33     17.67 o
  -9   3  13      117.26      120.99      7.56 o
  -8   3  13        6.03       -3.07      6.54 o
  -7   3  13       80.27       90.83      8.33 o
  -6   3  13        0.13       -8.21      8.21 o
  -5   3  13      114.77      106.94     23.57 o
  -4   3  13       55.30       60.39      9.14 o
  -3   3  13      112.55       90.34      5.14 o
  -2   3  13        0.80        6.05      5.38 o
  -1   3  13      121.10       98.18     20.33 o
   0   3  13       64.40       69.72     18.72 o
   1   3  13      270.59      279.16     14.91 o
   2   3  13      191.69      151.45      7.16 o
   3   3  13      163.77      126.28     14.91 o
   4   3  13       17.29       10.51     12.31 o
   5   3  13       39.33       45.56      9.92 o
   6   3  13       60.41       55.54     10.28 o
   7   3  13       67.93       60.28      6.10 o
   8   3  13       48.97       37.80     24.84 o
  -9   4  13      107.80      106.80     14.04 o
  -8   4  13       70.36       55.70      6.98 o
  -7   4  13       10.29       36.74      9.19 o
  -6   4  13      112.26       92.60      5.89 o
  -5   4  13      391.11      399.20     10.98 o
  -4   4  13        3.43        6.19      8.16 o
  -3   4  13       24.78       41.55      9.00 o
  -2   4  13       68.44      105.27     17.16 o
  -1   4  13       26.20       38.77      6.88 o
   0   4  13       21.06       30.51      6.28 o
   1   4  13      266.06      262.66     27.21 o
   2   4  13       71.35       62.76      6.80 o
   3   4  13       48.05       53.74      9.53 o
   4   4  13       66.37       77.95      5.24 o
   5   4  13      236.64      233.57     11.01 o
   6   4  13       26.44       20.50      5.06 o
   7   4  13      102.05       88.08      7.27 o
  -9   5  13        1.58        7.56      8.57 o
  -8   5  13       57.48       73.70     12.31 o
  -7   5  13       41.71       50.12      7.14 o
  -6   5  13      256.68      243.49     30.18 o
  -5   5  13       10.05       14.00      7.97 o
  -4   5  13      442.38      454.19     20.77 o
  -3   5  13        1.21       11.09      8.82 o
  -2   5  13       21.36       34.56      6.28 o
  -1   5  13        7.49        4.70     20.63 o
   0   5  13      245.89      251.10     29.71 o
   1   5  13       94.53      107.22      8.08 o
   2   5  13      243.95      257.44     60.49 o
   3   5  13        9.51       19.27     12.53 o
   4   5  13      403.57      321.20     20.80 o
   5   5  13       10.86        6.05     14.34 o
   6   5  13        7.42       22.20     16.92 o
   7   5  13       86.11       68.83      9.02 o
  -8   6  13       12.14       22.96      6.80 o
  -7   6  13       58.40       57.67      6.80 o
  -6   6  13       74.65       82.42      6.07 o
  -5   6  13       97.93      106.66      9.01 o
  -4   6  13      219.11      224.84      8.53 o
  -3   6  13       91.83       98.65     23.57 o
  -2   6  13       49.02       69.91      7.83 o
  -1   6  13       22.81       38.67      6.22 o
   0   6  13       90.62      100.75     15.25 o
   1   6  13      208.03      234.53      8.58 o
   2   6  13       76.42       59.32     10.57 o
   3   6  13      215.63      214.69     29.36 o
   4   6  13      104.41       78.03     10.12 o
   5   6  13       79.86       91.44      7.42 o
   6   6  13        5.93       16.14      4.67 o
   7   6  13       84.50       60.18     12.04 o
  -8   7  13        3.94        7.11     11.32 o
  -7   7  13       20.19        8.78     12.80 o
  -6   7  13        5.90        9.01      5.59 o
  -5   7  13       20.24       23.15      5.89 o
  -4   7  13       41.71       29.91      5.37 o
  -3   7  13      311.69      347.92     23.92 o
  -2   7  13       22.36       20.61     10.05 o
  -1   7  13      259.38      267.17     61.36 o
   0   7  13        0.04        7.60      7.43 o
   1   7  13      249.49      242.54     27.67 o
   2   7  13        7.61       13.96     19.93 o
   3   7  13       63.77       48.26      9.41 o
   4   7  13      127.17      122.29      5.93 o
   5   7  13      160.75      122.58     14.18 o
   6   7  13      156.53      145.16      6.51 o
   7   7  13       56.62       48.53     13.81 o
  -8   8  13       35.16       37.81      8.08 o
  -7   8  13        8.90       18.16      6.94 o
  -6   8  13        1.58       -7.61     13.48 o
  -5   8  13      113.09      114.40      6.34 o
  -4   8  13        7.45       16.37      5.90 o
  -3   8  13        0.09       -5.89      7.84 o
  -2   8  13       34.04       46.18     12.65 o
  -1   8  13       14.25       35.52     16.29 o
   0   8  13      355.29      302.33     46.07 o
   1   8  13        0.09        6.70      5.47 o
   2   8  13      189.22      219.92     16.46 o
   3   8  13       29.80       31.44      5.72 o
   4   8  13       29.70       31.72      8.54 o
   5   8  13       20.03       16.04     13.05 o
   6   8  13      172.74      155.26     14.62 o
  -7   9  13        3.71       -4.52      7.64 o
  -6   9  13       20.90       17.99      9.22 o
  -5   9  13        2.79        0.54      7.56 o
  -4   9  13      138.61      174.59     14.27 o
  -3   9  13        0.51        7.24      9.65 o
  -2   9  13      103.14      154.33     24.27 o
  -1   9  13      113.90      111.29     16.29 o
   0   9  13       21.56       20.08     12.00 o
   1   9  13       18.00       27.22     11.56 o
   2   9  13        1.51       -0.27      4.63 o
   3   9  13       96.25       93.38      8.11 o
   4   9  13      482.23      453.81     67.83 o
   5   9  13        5.77        9.63      8.84 o
   6   9  13      111.02       85.62      9.36 o
  -6  10  13       20.20       28.08      8.05 o
  -5  10  13      146.90      138.38      7.46 o
  -4  10  13        0.28       14.79      5.68 o
  -3  10  13      126.87      139.65     10.94 o
  -2  10  13      234.68      267.98     22.01 o
  -1  10  13      113.45      122.15     11.27 o
   0  10  13       14.87       13.65      5.80 o
   1  10  13       67.88       66.77      5.84 o
   2  10  13       19.38       15.00      6.85 o
   3  10  13      162.11      155.00     19.71 o
   4  10  13        4.22       11.51      6.35 o
   5  10  13      124.89      120.47     20.06 o
  -5  11  13        6.22        0.63      6.44 o
  -4  11  13       59.85       52.74      6.42 o
  -3  11  13      109.99      149.64     21.38 o
  -2  11  13      113.88      140.28      8.49 o
  -1  11  13       95.74       90.73      8.70 o
   0  11  13       26.85       17.45     11.82 o
   1  11  13       49.11       17.95     14.56 o
   2  11  13       34.68       32.83      5.47 o
   3  11  13        5.86       -1.81      8.08 o
   4  11  13       16.68       28.22     12.21 o
  -4  12  13        0.74        6.20      8.16 o
  -3  12  13       48.78       51.10      7.76 o
  -2  12  13       43.90       39.98      7.18 o
  -1  12  13       62.15       79.48     13.35 o
   0  12  13      231.94      228.34     60.68 o
   1  12  13        1.72       -1.44      6.05 o
   2  12  13      128.74      116.68     22.42 o
   3  12  13       12.21        6.19      5.51 o
  -2  13  13        9.72       15.77      9.07 o
  -1  13  13      247.73      317.51     26.52 o
   0  13  13       29.96       31.13      9.46 o
   1  13  13      123.94      132.02     38.31 o
  -8   0  14       42.73       58.58     12.13 o
  -6   0  14       69.75       84.58     11.79 o
  -4   0  14      818.33      802.16     12.83 o
  -2   0  14     2096.33     2152.29    317.02 o
   0   0  14      148.07      124.10      8.67 o
   2   0  14      169.10      179.57      8.67 o
   4   0  14      714.64      516.52     11.09 o
   6   0  14      916.30      668.35     15.25 o
  -9   1  14        0.23       -7.28      7.28 o
  -8   1  14        8.23       -1.02      6.98 o
  -7   1  14       29.78       53.11      8.15 o
  -6   1  14        4.46       12.07      6.58 o
  -5   1  14       88.13      116.98     16.47 o
  -4   1  14        1.86        0.65     18.54 o
  -3   1  14       17.78        4.74      7.79 o
  -2   1  14      141.84      156.22     28.00 o
  -1   1  14       32.45       67.82     23.75 o
   0   1  14      619.72      790.85     47.84 o
   1   1  14        6.42       -5.39      5.39 o
   2   1  14       40.58       61.96      7.45 o
   3   1  14      548.99      515.86     63.96 o
   4   1  14        0.97        2.06      8.84 o
   5   1  14      245.44      207.46      9.19 o
   6   1  14       19.38       52.46      8.33 o
   7   1  14      440.37      405.15     41.24 o
  -9   2  14      154.87      148.18     12.31 o
  -8   2  14        7.46       18.37      8.58 o
  -7   2  14       46.25       65.53     11.96 o
  -6   2  14        0.91       10.27     13.87 o
  -5   2  14       51.44       54.02     15.25 o
  -4   2  14      102.09      101.85      9.17 o
  -3   2  14      122.43       98.77     17.90 o
  -2   2  14      109.16      108.93     20.61 o
  -1   2  14      917.03      951.44    143.17 o
   0   2  14       74.56       82.08     10.92 o
   1   2  14      499.28      441.97     24.61 o
   2   2  14        1.31       -0.73     16.29 o
   3   2  14      108.57      125.89     24.79 o
   4   2  14       72.95       89.48     18.55 o
   5   2  14       39.52       28.34     14.21 o
   6   2  14        0.42       12.14      8.83 o
   7   2  14      126.28       92.04     17.53 o
  -9   3  14        0.00       -6.86      6.86 o
  -8   3  14       93.91       97.95     14.39 o
  -7   3  14       11.42       32.00      8.33 o
  -6   3  14      262.61      320.57      9.06 o
  -5   3  14       36.72       41.51      6.67 o
  -4   3  14      240.15      217.39     41.99 o
  -3   3  14       21.01       30.74      6.84 o
  -2   3  14      232.25      197.42     22.10 o
  -1   3  14        6.25       22.38     16.38 o
   0   3  14      372.75      376.90     73.32 o
   1   3  14      122.51      133.78     37.96 o
   2   3  14      950.68      763.09     14.39 o
   3   3  14       78.36       75.32      6.76 o
   4   3  14       44.56       31.62      9.71 o
   5   3  14       32.61       57.59      8.89 o
   6   3  14       23.63       33.78     11.80 o
   7   3  14      215.89      145.23     10.05 o
  -8   4  14       54.34       69.36      9.88 o
  -7   4  14       27.93       36.96     10.18 o
  -6   4  14       95.44       88.08     11.69 o
  -5   4  14        1.58       -4.61      7.13 o
  -4   4  14      389.98      457.88     27.79 o
  -3   4  14       47.06       39.88      6.21 o
  -2   4  14      114.79      115.90      7.96 o
  -1   4  14      436.43      541.67     54.21 o
   0   4  14        5.19       19.11     10.57 o
   1   4  14       29.74       19.47      9.01 o
   2   4  14       29.89       38.28      6.54 o
   3   4  14      106.81       90.77     10.40 o
   4   4  14      112.90       86.59     15.95 o
   5   4  14        0.04        0.75      8.16 o
   6   4  14       99.43       83.00      7.15 o
   7   4  14        1.87        8.17      6.66 o
  -8   5  14        3.61        4.79      6.05 o
  -7   5  14       54.70       41.45     11.49 o
  -6   5  14       14.32        3.31      6.74 o
  -5   5  14      496.75      488.84     27.63 o
  -4   5  14       30.74       40.98     10.39 o
  -3   5  14      184.78      187.35     18.18 o
  -2   5  14        0.06        9.95     11.61 o
  -1   5  14       25.04       12.67     18.92 o
   0   5  14       16.77       21.11     10.86 o
   1   5  14        1.86       32.43      7.84 o
   2   5  14      245.56      237.12     65.86 o
   3   5  14      207.73      211.56     23.40 o
   4   5  14        0.50        9.51      5.47 o
   5   5  14       78.84       76.44      6.87 o
   6   5  14       33.53       46.87      5.26 o
   7   5  14      132.29       89.76      9.48 o
  -8   6  14        0.46        2.93      6.94 o
  -7   6  14        7.99        6.77      6.87 o
  -6   6  14       52.21       59.35      6.36 o
  -5   6  14       26.54       35.13      7.33 o
  -4   6  14       35.28       43.53     12.21 o
  -3   6  14       32.86       43.34      7.19 o
  -2   6  14      152.18      206.33     14.39 o
  -1   6  14        0.38       -3.82      6.13 o
   0   6  14       31.34       38.50     12.74 o
   1   6  14      130.86      166.66     18.89 o
   2   6  14        0.24        5.03      7.84 o
   3   6  14      142.73      138.73     40.39 o
   4   6  14      181.30      189.67     25.34 o
   5   6  14      137.33      151.62     32.96 o
   6   6  14      135.55       91.68     10.09 o
  -7   7  14        4.50       32.12     20.81 o
  -6   7  14        7.85        1.11      8.24 o
  -5   7  14       14.31       18.21      5.63 o
  -4   7  14        8.23       21.00     13.52 o
  -3   7  14       46.23       49.65      5.03 o
  -2   7  14      111.40      112.58     10.23 o
  -1   7  14        6.45        9.65      7.45 o
   0   7  14      238.55      247.75     29.47 o
   1   7  14        0.06       10.51      6.47 o
   2   7  14      344.49      432.21     14.04 o
   3   7  14       45.77       32.31      6.80 o
   4   7  14       43.79       32.18     16.73 o
   5   7  14       50.15       35.14      7.63 o
   6   7  14       12.76       -4.93     10.72 o
  -7   8  14      107.33      136.26     16.10 o
  -6   8  14       66.99       73.28      7.48 o
  -5   8  14        5.25       19.90     10.98 o
  -4   8  14       89.93      128.97     24.76 o
  -3   8  14        4.79       14.28      6.47 o
  -2   8  14       29.50       35.84      6.73 o
  -1   8  14      208.13      184.39     42.73 o
   0   8  14        4.80        6.15     10.23 o
   1   8  14      210.51      229.83     36.03 o
   2   8  14       26.78       56.51      6.87 o
   3   8  14      275.73      236.10     49.93 o
   4   8  14        4.87       -6.67      6.67 o
   5   8  14       61.47       60.82      9.43 o
  -6   9  14        2.13       -3.69     17.95 o
  -5   9  14      247.88      245.70      7.25 o
  -4   9  14        1.54        8.80      7.89 o
  -3   9  14      184.04      171.04      7.34 o
  -2   9  14        2.06       12.99      6.73 o
  -1   9  14      166.23      197.07     37.44 o
   0   9  14       82.32       98.56     18.36 o
   1   9  14       13.46       -7.13      7.13 o
   2   9  14       23.44       18.40     15.19 o
   3   9  14      254.64      262.35     27.89 o
   4   9  14       35.30       18.76      7.07 o
   5   9  14      227.06      173.45     14.84 o
  -5  10  14       12.13        7.83      7.61 o
  -4  10  14      151.68      138.62      8.00 o
  -3  10  14       24.21       30.77      9.33 o
  -2  10  14      239.78      236.19      7.81 o
  -1  10  14        2.77       12.26      8.67 o
   0  10  14        0.19       -6.74      6.74 o
   1  10  14        4.08       10.23      6.99 o
   2  10  14        0.81        1.46      6.80 o
   3  10  14        2.71        2.15     10.56 o
   4  10  14      168.78      153.94     18.81 o
  -4  11  14        3.43        4.01      6.42 o
  -3  11  14      197.30      271.72     46.97 o
  -2  11  14       53.35       54.32      7.18 o
  -1  11  14       53.60       76.01      7.18 o
   0  11  14       51.55       55.88      6.94 o
   1  11  14       13.66        7.50      6.87 o
   2  11  14       84.89       88.86      7.27 o
   3  11  14        0.36       -1.89      6.35 o
  -3  12  14       14.79       17.33      9.01 o
  -2  12  14       58.70       54.33      9.01 o
  -1  12  14      360.43      376.64    103.97 o
   0  12  14        8.23       23.14      5.59 o
   1  12  14      132.74      117.14     35.70 o
  -7   0  15       32.11       35.71     11.79 o
  -5   0  15      182.15      167.43     12.13 o
  -3   0  15     2592.58     3151.63     79.73 o
  -1   0  15      524.62      651.71     13.87 o
   1   0  15       23.23       70.37     10.75 o
   3   0  15      208.92      201.06      8.67 o
   5   0  15      527.25      488.09     13.87 o
  -8   1  15        3.04       -0.43      7.05 o
  -7   1  15       23.39       28.86      7.11 o
  -6   1  15       84.10      110.72      8.57 o
  -5   1  15        2.50       14.71      7.96 o
  -4   1  15      118.83      118.46     21.76 o
  -3   1  15      128.34      164.42     31.95 o
  -2   1  15       70.55       76.51     15.91 o
  -1   1  15      101.79      108.53     17.68 o
   0   1  15      293.35      300.02     48.53 o
   1   1  15       90.92       73.72      9.36 o
   2   1  15        8.55       12.49     10.23 o
   3   1  15      138.35      147.27      9.01 o
   4   1  15      265.50      275.11     47.49 o
   5   1  15      145.97      153.97     27.39 o
   6   1  15      331.93      277.89     14.21 o
  -8   2  15       77.88      113.90     10.05 o
  -7   2  15       36.61       11.31     15.60 o
  -6   2  15      245.74      241.35      9.06 o
  -5   2  15       36.22       49.77     15.82 o
  -4   2  15      352.86      312.43     51.94 o
  -3   2  15      142.35      135.09     24.77 o
  -2   2  15       75.27       85.37     22.16 o
  -1   2  15        6.64       10.39     14.91 o
   0   2  15      191.29      223.41     19.93 o
   1   2  15       61.89       86.66      7.84 o
   2   2  15      390.68      371.19      8.32 o
   3   2  15       29.51       22.53      8.09 o
   4   2  15      192.12      158.64     22.01 o
   5   2  15       14.04       48.20      9.71 o
   6   2  15       46.47       31.02     10.23 o
  -8   3  15        1.39       -0.52      6.13 o
  -7   3  15      294.99      346.85     33.80 o
  -6   3  15       37.62       16.56      7.37 o
  -5   3  15       27.40       19.40      5.96 o
  -4   3  15       89.68      104.02     17.48 o
  -3   3  15        6.55       -5.01      5.01 o
  -2   3  15       71.53       94.36      8.60 o
  -1   3  15      173.53      189.71     44.22 o
   0   3  15       15.72       16.75      7.96 o
   1   3  15      706.80      687.74    118.04 o
   2   3  15        5.93       32.20     22.88 o
   3   3  15      191.29      166.37     14.04 o
   4   3  15       17.62       32.81      6.66 o
   5   3  15       90.30      101.69     32.07 o
   6   3  15      129.79       81.05     19.24 o
  -8   4  15        0.11       -6.61      6.61 o
  -7   4  15       22.27       21.90      6.87 o
  -6   4  15        8.52        8.38      5.76 o
  -5   4  15      167.98      163.65      6.35 o
  -4   4  15        7.28       12.60      9.45 o
  -3   4  15      149.14      156.34     12.99 o
  -2   4  15       48.35       34.98      5.07 o
  -1   4  15       74.00       58.67      8.81 o
   0   4  15      103.02       85.81      6.13 o
   1   4  15       48.20       52.01      8.08 o
   2   4  15      106.92      137.67     28.77 o
   3   4  15        8.20       32.43     15.25 o
   4   4  15      161.84      196.16     43.85 o
   5   4  15        1.35       -5.88      5.88 o
   6   4  15       68.82       53.81     17.34 o
  -7   5  15        1.93       14.96      5.84 o
  -6   5  15      136.26      119.25     17.24 o
  -5   5  15       10.57       16.03     10.81 o
  -4   5  15      251.33      222.53     39.95 o
  -3   5  15        4.79       -1.21      5.47 o
  -2   5  15      280.19      215.52     30.05 o
  -1   5  15        2.01       -1.43      7.28 o
   0   5  15      174.27      201.08      6.86 o
   1   5  15      181.82      156.11      6.36 o
   2   5  15        0.58       20.59      8.67 o
   3   5  15        0.94       -1.94     25.13 o
   4   5  15       36.02       11.37     19.24 o
   5   5  15        0.03        2.64      5.17 o
   6   5  15       89.70       76.96     13.16 o
  -7   6  15        4.53       13.95      7.86 o
  -6   6  15       20.86       28.43     12.18 o
  -5   6  15       34.91       48.44      7.09 o
  -4   6  15       19.24       22.02     11.89 o
  -3   6  15      231.37      264.83     28.03 o
  -2   6  15        0.54       -6.47      6.47 o
  -1   6  15       76.86       66.91     13.64 o
   0   6  15       21.44       11.50     10.44 o
   1   6  15       26.80       40.23     15.53 o
   2   6  15      376.89      367.76      9.55 o
   3   6  15       43.19       44.27     42.29 o
   4   6  15      142.56      132.05      8.70 o
   5   6  15      186.97      127.17     36.10 o
  -7   7  15      128.74      126.01      6.73 o
  -6   7  15       31.40       18.53      9.44 o
  -5   7  15       13.00       20.08      6.80 o
  -4   7  15       10.35       13.40      6.97 o
  -3   7  15       61.79       56.25      6.64 o
  -2   7  15       22.95       36.78      6.54 o
  -1   7  15       32.82       46.30     10.25 o
   0   7  15       54.35       40.85     13.50 o
   1   7  15      312.50      297.14     21.91 o
   2   7  15       36.63       42.18      6.00 o
   3   7  15      358.86      324.56     13.52 o
   4   7  15       51.52       69.21      8.45 o
   5   7  15       41.81       45.20     15.08 o
  -6   8  15       60.34       53.12      6.39 o
  -5   8  15       58.95       74.03      7.07 o
  -4   8  15        2.03       -1.21      7.97 o
  -3   8  15        4.10        0.04      6.67 o
  -2   8  15       12.27        7.29     22.88 o
  -1   8  15       23.00       15.54     18.04 o
   0   8  15      101.28      121.63      7.06 o
   1   8  15       40.14       58.96     11.76 o
   2   8  15      148.15      144.73     15.73 o
   3   8  15       38.64       55.96      9.36 o
   4   8  15       10.89       17.35      5.47 o
  -5   9  15        0.02        2.89      7.00 o
  -4   9  15      102.40      113.75     18.70 o
  -3   9  15       47.72       68.60      6.01 o
  -2   9  15      201.22      240.24      9.19 o
  -1   9  15       32.54       31.25     14.64 o
   0   9  15       71.07       79.27     19.01 o
   1   9  15        8.39       19.13      8.07 o
   2   9  15        6.65       10.58     10.33 o
   3   9  15       94.59       82.79      5.79 o
  -4  10  15       47.74       47.55      9.08 o
  -3  10  15      258.14      326.06     31.75 o
  -2  10  15        0.27       19.70      8.45 o
  -1  10  15      139.03      144.64     42.67 o
   0  10  15        8.78        6.65      5.89 o
   1  10  15        4.71       12.63      7.00 o
   2  10  15       14.07       27.73      5.50 o
  -2  11  15      135.10      154.60     22.53 o
  -1  11  15       26.36       21.83     13.98 o
   0  11  15        6.52       18.71     12.42 o
   1  11  15       77.95       85.78     16.81 o
  -6   0  16        1.35      -11.79     11.79 o
  -4   0  16      347.44      295.89     99.84 o
  -2   0  16      187.61      138.09     31.20 o
   0   0  16      380.12      325.51     10.05 o
   2   0  16       25.97       28.08      8.32 o
   4   0  16       74.55       54.77      8.67 o
   6   0  16      125.40       92.21     12.83 o
  -7   1  16       15.88       13.24      7.12 o
  -6   1  16       32.26       41.24     15.95 o
  -5   1  16       25.29       93.50     54.40 o
  -4   1  16        0.96       36.58     13.01 o
  -3   1  16      172.96      189.28      7.35 o
  -2   1  16       85.15       85.27      9.96 o
  -1   1  16      111.97       92.41     20.45 o
   0   1  16       10.50       32.22     26.00 o
   1   1  16      293.41      219.07     19.41 o
   2   1  16      216.06      177.48     13.52 o
   3   1  16       33.04       42.75      5.87 o
   4   1  16      127.54      107.08      6.25 o
   5   1  16        4.02       17.56     24.09 o
   6   1  16      223.48      140.05      9.56 o
  -7   2  16      157.92      155.82      6.86 o
  -6   2  16       15.67       19.17      5.84 o
  -5   2  16      531.89      490.24    114.13 o
  -4   2  16      132.71      140.43     16.42 o
  -3   2  16       82.52       80.65      8.02 o
  -2   2  16       30.25       25.91      7.90 o
  -1   2  16       39.80       46.52      5.55 o
   0   2  16       60.90       48.61      8.32 o
   1   2  16      141.62      135.12     20.97 o
   2   2  16       34.00       18.25      6.86 o
   3   2  16      200.72      191.53     39.35 o
   4   2  16       52.71       71.47     26.35 o
   5   2  16      165.32      142.32     16.29 o
  -7   3  16       10.67       -3.74      7.53 o
  -6   3  16      186.88      149.06     34.24 o
  -5   3  16        0.82        0.26     10.36 o
  -4   3  16       38.37       66.91     16.26 o
  -3   3  16      162.38      150.02     17.14 o
  -2   3  16        3.07        5.29      4.55 o
  -1   3  16       20.08       28.56      6.75 o
   0   3  16      196.16      200.50     44.03 o
   1   3  16        2.29      -20.11     20.11 o
   2   3  16      377.02      346.55     16.81 o
   3   3  16        7.03        1.26     12.83 o
   4   3  16      105.18      119.24     32.59 o
   5   3  16        5.30       14.56      8.67 o
  -7   4  16        0.20       -6.49     10.68 o
  -6   4  16       49.36       68.56     18.77 o
  -5   4  16        3.99       38.88      6.79 o
  -4   4  16       50.51       65.94     15.59 o
  -3   4  16       11.72       15.60      6.78 o
  -2   4  16       32.64       37.93     13.35 o
  -1   4  16       65.22       59.50     11.55 o
   0   4  16       56.71       74.85      8.42 o
   1   4  16      135.40      112.78      7.24 o
   2   4  16       55.85       54.01     11.09 o
   3   4  16      190.60      158.95      8.15 o
   4   4  16      129.87      107.98      7.31 o
   5   4  16      378.97      346.70      9.80 o
  -7   5  16        2.72        0.45      5.55 o
  -6   5  16       44.20       26.08      6.64 o
  -5   5  16       11.21       18.47      6.40 o
  -4   5  16       25.62       38.89      5.89 o
  -3   5  16      167.85      176.08     14.54 o
  -2   5  16        8.13       11.25      5.42 o
  -1   5  16      281.09      277.61     55.66 o
   0   5  16       23.02       28.08      9.97 o
   1   5  16      284.48      339.03     27.56 o
   2   5  16        6.55        9.72      7.28 o
   3   5  16        2.24       -6.91      6.91 o
   4   5  16       10.72        2.71      5.87 o
   5   5  16        0.52       -7.47     15.77 o
  -6   6  16       17.52       34.17      9.28 o
  -5   6  16       19.34       27.08      9.06 o
  -4   6  16       70.43       73.50      5.96 o
  -3   6  16       50.95       64.35      9.28 o
  -2   6  16      138.99      160.83     31.79 o
  -1   6  16       25.65       47.23      8.15 o
   0   6  16      146.83      151.21      7.66 o
   1   6  16       43.52       52.65     23.28 o
   2   6  16        0.62       -1.99      6.60 o
   3   6  16       58.76       66.33      8.45 o
   4   6  16        7.90       -2.25     18.89 o
  -6   7  16       34.18       28.91      7.41 o
  -5   7  16        2.19       -4.88      7.59 o
  -4   7  16       92.08       97.72      6.09 o
  -3   7  16       26.34       32.46     11.00 o
  -2   7  16       73.02       80.91     17.45 o
  -1   7  16       17.79       26.52      5.27 o
   0   7  16       16.50       15.00     14.19 o
   1   7  16       30.42       39.85      5.35 o
   2   7  16      343.40      328.47      7.56 o
   3   7  16        0.11        2.05      7.05 o
   4   7  16       89.58       83.36      8.94 o
  -5   8  16       13.38       27.90     10.25 o
  -4   8  16        4.48        7.72      6.01 o
  -3   8  16       22.58       20.32      5.93 o
  -2   8  16        2.06       18.68      5.72 o
  -1   8  16        1.36        1.19     11.88 o
   0   8  16       19.17       29.59      6.74 o
   1   8  16       31.71       45.33      5.43 o
   2   8  16        8.97       15.88      6.05 o
   3   8  16       90.13       83.12      6.39 o
  -4   9  16        8.26       24.73      7.00 o
  -3   9  16       56.93       84.85      7.27 o
  -2   9  16        0.73       -4.67      5.31 o
  -1   9  16      146.94      171.66     53.62 o
   0   9  16       61.15       44.98     20.24 o
   1   9  16        4.18       -0.81      6.65 o
   2   9  16       33.47       27.93      6.10 o
  -2  10  16      169.32      189.27     14.21 o
  -1  10  16       14.57       25.68      8.70 o
   0  10  16       41.95       24.17     14.57 o
  -5   0  17        1.75        9.01      8.09 o
  -3   0  17      256.27      241.37     32.07 o
  -1   0  17      116.30      109.54     12.13 o
   1   0  17      292.48      302.98     13.52 o
   3   0  17        0.15       18.72     11.44 o
   5   0  17       32.30       46.80     12.48 o
  -6   1  17       20.98       46.60     17.36 o
  -5   1  17        0.17        5.74     12.16 o
  -4   1  17      151.74      133.11     17.86 o
  -3   1  17        0.46        0.19     13.46 o
  -2   1  17       71.21       51.89      7.00 o
  -1   1  17       65.48       68.53      7.05 o
   0   1  17      516.94      519.95     67.60 o
   1   1  17       80.14       78.54      8.70 o
   2   1  17       42.57       47.64      5.88 o
   3   1  17       84.14       79.31      7.97 o
   4   1  17       11.75       13.28      6.80 o
  -6   2  17      160.54      135.92     14.88 o
  -5   2  17       74.91      100.32     15.41 o
  -4   2  17      129.62      143.13     16.76 o
  -3   2  17        2.23        8.22      4.62 o
  -2   2  17        2.92       -3.80      4.32 o
  -1   2  17      113.64      114.63      7.57 o
   0   2  17        0.29       34.95     18.89 o
   1   2  17      211.64      216.13     20.80 o
   2   2  17       12.14       -8.45      8.45 o
   3   2  17      180.24      179.79      9.19 o
   4   2  17       47.40       18.28      8.70 o
  -6   3  17        3.04        4.22     10.88 o
  -5   3  17      253.59      261.89     14.09 o
  -4   3  17       73.12       59.14      6.95 o
  -3   3  17       16.74       22.44      6.70 o
  -2   3  17        1.28        3.28     17.45 o
  -1   3  17        6.41       -4.82      8.59 o
   0   3  17        1.26       10.42     17.33 o
   1   3  17       39.65       17.07      7.05 o
   2   3  17        1.99       11.12     11.79 o
   3   3  17       28.87        8.67     11.44 o
   4   3  17        1.61       13.23      7.12 o
  -6   4  17        0.16        4.18      8.25 o
  -5   4  17       56.22       37.63     11.24 o
  -4   4  17        3.29       18.09     10.69 o
  -3   4  17       90.00       94.64     11.76 o
  -2   4  17       41.51       43.98      8.00 o
  -1   4  17        9.83        3.31      7.15 o
   0   4  17       54.14       59.35     18.32 o
   1   4  17      160.75      173.02     24.09 o
   2   4  17        5.75        1.56     25.83 o
   3   4  17       88.11       74.94      9.01 o
   4   4  17      239.76      210.32      7.88 o
  -5   5  17        0.55       -1.30      5.26 o
  -4   5  17       42.70       37.33      5.47 o
  -3   5  17       16.78       35.58     12.96 o
  -2   5  17      254.95      233.05     41.65 o
  -1   5  17       11.85       35.66      6.87 o
   0   5  17      435.00      430.05     12.13 o
   1   5  17        0.14       27.98     33.80 o
   2   5  17       24.87        5.93     16.29 o
   3   5  17       26.99       21.43      6.98 o
  -5   6  17       13.84       34.45      8.12 o
  -4   6  17       19.23       24.81      8.87 o
  -3   6  17      138.38      129.10     37.02 o
  -2   6  17        0.76        6.23     17.56 o
  -1   6  17      160.79      170.19     10.21 o
   0   6  17        0.60        4.90      9.90 o
   1   6  17       48.18       43.94     10.64 o
   2   6  17      116.40      127.51      7.49 o
   3   6  17       49.08       33.09      6.25 o
  -4   7  17       15.64       13.34      5.55 o
  -3   7  17      165.37      189.74     25.03 o
  -2   7  17        6.86        5.49      6.87 o
  -1   7  17       28.22       30.78     19.92 o
   0   7  17        9.15       38.06      7.04 o
   1   7  17      108.60      111.60      6.21 o
   2   7  17       13.02       18.08      6.05 o
  -3   8  17        6.71       25.65     10.54 o
  -2   8  17       60.85       71.20     11.98 o
  -1   8  17        0.53       14.44      6.56 o
   0   8  17        0.47        6.77      6.66 o
   1   8  17        7.93       29.12     12.13 o
  -4   0  18        1.80       -2.95      5.88 o
  -2   0  18       77.48      100.30     18.20 o
   0   0  18       85.62       32.24     12.48 o
   2   0  18        0.43       11.79      8.32 o
  -5   1  18        1.36        6.50      8.51 o
  -4   1  18       36.79       33.77     12.06 o
  -3   1  18       46.56       48.95     16.26 o
  -2   1  18       89.41       92.14     18.36 o
  -1   1  18      100.72       92.25     15.84 o
   0   1  18        1.56       17.84      8.45 o
   1   1  18      196.51      207.13      9.07 o
   2   1  18       17.11       -1.20     16.99 o
   3   1  18        3.74       -7.05      7.05 o
  -5   2  18      141.03      104.23     29.57 o
  -4   2  18        4.03       14.18     13.96 o
  -3   2  18       42.14       57.02     11.21 o
  -2   2  18        8.57       16.50      5.75 o
  -1   2  18       40.30       57.02     16.30 o
   0   2  18      108.26      126.39     11.61 o
   1   2  18       15.93       14.77      6.93 o
   2   2  18      166.89      173.56     25.31 o
   3   2  18       59.54       40.51      8.70 o
  -5   3  18        5.81       13.15      8.65 o
  -4   3  18      159.98      137.22     18.33 o
  -3   3  18        2.88        5.38      6.65 o
  -2   3  18      173.96      161.06     23.51 o
  -1   3  18        0.17       -1.35      8.67 o
   0   3  18        0.01       -7.08      7.08 o
   1   3  18       14.53       30.61     12.83 o
   2   3  18        3.17       13.00     12.48 o
   3   3  18       36.83       23.99      7.12 o
  -4   4  18       49.22       34.66      8.30 o
  -3   4  18       76.27       92.52     12.06 o
  -2   4  18       46.59       27.88      8.14 o
  -1   4  18        5.63       19.50      5.89 o
   0   4  18      123.36      116.01     21.46 o
   1   4  18       15.13       16.97      7.11 o
   2   4  18      128.54       95.17     12.13 o
  -4   5  18        0.37       -4.16     10.95 o
  -3   5  18      107.43       93.78     20.86 o
  -2   5  18        2.03       -1.51      5.89 o
  -1   5  18      223.42      228.80      7.87 o
   0   5  18        0.01       12.36      5.93 o
   1   5  18       87.29       75.23     14.30 o
   2   5  18       83.07       76.43      7.56 o
  -3   6  18        0.69       38.83     12.13 o
  -2   6  18       42.88       39.39      7.16 o
  -1   6  18       21.31        1.53     16.05 o
   0   6  18       31.55       21.11      6.14 o
   1   6  18       16.39       23.92      9.01 o
  -3   0  19        0.66       23.46     26.17 o
  -1   0  19        9.87       20.14      6.00 o
   1   0  19       19.46        7.28      9.01 o
  -3   1  19      101.22       93.55     16.41 o
  -2   1  19        9.67       10.81     10.06 o
  -1   1  19       19.47       23.73      8.29 o
   0   1  19      121.31      101.21      6.62 o
   1   1  19        5.01        2.46     12.31 o
  -3   2  19        9.34        5.07     12.29 o
  -2   2  19      114.64      121.48     12.91 o
  -1   2  19       42.71       48.21     10.55 o
   0   2  19        7.54       33.28     10.40 o
   1   2  19      105.13       98.37      7.37 o
  -2   3  19       10.31       27.65     14.51 o
  -1   3  19       51.30       37.42      5.27 o
   0   3  19       26.94       23.18      6.30 o
 
